# Supplementary material for: Screening for potential targets to reduce stenosis in bioprosthetic heart valves
Source: Sci Rep. 2021 Jan 28;11:2464. doi: 10.1038/s41598-021-81340-2 (PMC7843970; doi:10.1038/s41598-021-81340-2)
Supplement: Supplementary file 1 — Supplementary Table 1 [file 41598_2021_81340_MOESM1_ESM.xlsx]

## Sheet: sheet
Screening for potential targets to reduce stenosis in bioprosthetic heart valves
Dr. med. Rudi Foth, Dr. rer. nat. Orr Shomroni, Prof. Dr. med. Matthias Sigler, Prof. Dr. med. Jürgen Hörer, Dr. med. Julie Cleuziou, Prof. Dr. med. Thomas Paul, Katja Eildermann PhD*
Supplementary table 1: Differential expression analysis between thickened conduit wall (W) and thin conduit leavlet (L). Log2 FC >1, padj <0.05.
gene_id	gene_name	seqnames	start	end	width	strand	gene_biotype	baseMean	baseMeanCtrl	baseMeanTreat	log2FoldChange	pvalue	padj	NGS 4 - L	NGS 5 - L	NGS 6 - L	NGS 7 - L	NGS 8 - L	NGS 9 - L	NGS 10 - L	NGS 11 - L	NGS 1 - W	NGS 2 - W	NGS 3 - W	NGS 4 - W	NGS 5 - W	NGS 6 - W	NGS 7 - W	NGS 9 - W	NGS 10 - W	NGS 11 - W
ENSG00000000938	FGR	1	27612064	27635277	23214	-	protein_coding	838.564	1236.81	519.969	-1.43062	0.00129008	0.0105827	1346.19	884.363	644.09	1962.4	982.119	1801.81	805.909	1467.58	260.985	374.788	2156.36	431.26	50.7451	414.183	553.6	95.427	282.546	579.791
ENSG00000001084	GCLC	6	53497341	53616970	119630	-	protein_coding	384.846	564.773	240.905	-1.10828	0.00275008	0.0187774	720.57	335.246	170.239	1352.59	634.15	242.349	427.141	635.907	161.49	169.261	470.039	161.146	129.539	205.327	370.584	128.004	411.778	201.879
ENSG00000002587	HS3ST1	4	11393150	11429765	36616	-	protein_coding	155.576	232.43	94.0934	-1.33226	0.00484754	0.0289211	202.016	239.437	528.82	126.778	162.194	65.7254	282.586	251.883	25.0955	24.7486	231.921	73.3785	85.2452	17.4226	35.2974	107.047	38.964	301.815
ENSG00000002746	HECW1	7	43112599	43566001	453403	+	protein_coding	9.44407	2.87701	14.6977	1.91286	0.00594372	0.0339041	4.1591	0	4.07271	0.813336	0	3.27339	3.50879	7.18877	5.17561	0	0.866559	47.1993	19.6703	25.5273	1.25292	10.7464	0	36.5388
ENSG00000003096	KLHL13	X	117897813	118117340	219528	-	protein_coding	34.2557	53.8252	18.6	-1.61853	0.0017553	0.0133403	57.9791	90.6748	149.175	17.6975	16.1066	9.65771	79.513	9.79861	68.9662	11.3404	2.84564	8.30785	13.4102	23.94	4.11439	22.8146	18.7315	11.5296
ENSG00000003436	TFPI	2	187464230	187565760	101531	-	protein_coding	540.754	250.866	772.665	1.47809	7.35539e-05	0.00107568	216.469	191.3	491.346	323.557	211.803	211.924	282.987	77.5381	583.903	1055.22	392.426	310.751	2397.27	940.549	680.585	703.544	413.786	248.619
ENSG00000004660	CAMKK1	17	3860315	3894891	34577	-	protein_coding	88.6616	123.42	60.8549	-1.01121	2.37924e-05	0.000436025	103.624	107.335	97.591	127.971	101.982	186.707	122.068	140.081	43.5427	29.7727	106.619	39.2596	67.9557	46.787	61.5476	55.8187	58.1947	99.0517
ENSG00000004776	HSPB6	19	35754569	35758079	3511	-	protein_coding	89.6229	14.288	149.891	2.85073	7.38623e-06	0.000169737	2.62748	2.82943	61.5931	6.97669	0	5.10548	30.3562	4.81567	49.4538	86.7029	5.40599	70.001	366.904	97.2781	21.4948	500.166	154.399	147.102
ENSG00000004846	ABCB5	7	20615207	20777038	161832	+	protein_coding	35.6723	77.9474	1.85226	-4.47609	1.76988e-14	1.23405e-11	69.2124	112.752	3.53264	176.207	42.5402	62.848	55.425	101.062	0	0	8.47572	1.68894	1.54017	0	2.59393	2.41214	0	1.81168
ENSG00000005102	MEOX1	17	43640388	43661954	21567	-	protein_coding	20.5698	2.37902	35.1225	3.67476	3.13398e-17	8.0982e-14	2.09531	0.65668	4.49252	6.45965	0	1.43358	3.00025	0.894133	69.1956	32.3885	6.49203	40.9884	35.5098	20.9008	42.2914	35.42	53.7953	14.2433
ENSG00000005108	THSD7A	7	11370357	11832198	461842	-	protein_coding	67.7572	27.4184	100.028	1.63143	0.00229264	0.0164307	19.5302	16.3223	116.368	28.855	1.38443	17.8233	13	6.06407	309.351	117.988	19.8116	81.4592	45.0551	84.6711	63.4428	131.268	98.4059	48.829
ENSG00000005238	FAM214B	9	35104112	35116341	12230	-	protein_coding	304.968	428.151	206.421	-1.12814	4.99681e-05	0.000792133	354.228	377.243	324.224	588.486	341.453	586.342	395.082	458.15	140.023	161.013	498.128	187.997	121.341	139.662	210.425	142.27	121.691	341.66
ENSG00000005243	COPZ2	17	48026167	48038030	11864	-	protein_coding	107.57	60.0037	145.622	1.20705	0.00181761	0.0136709	42.6113	47.4504	130.135	57.4496	33.209	33.6273	73.217	62.3294	78.6785	214.833	38.3772	154.765	300.985	86.1709	31.388	155.545	121.948	273.533
ENSG00000005249	PRKAR2B	7	107044649	107161811	117163	+	protein_coding	106.559	150.924	71.0663	-1.04582	0.00731924	0.0393928	135.353	110.627	62.3024	201.411	55.2577	154.046	110.767	377.631	78.132	84.8862	55.0942	76.3975	38.2402	148.039	106.234	73.0291	19.886	30.7248
ENSG00000005961	ITGA2B	17	44372180	44389505	17326	-	protein_coding	32.082	65.5798	5.28369	-3.18015	9.16781e-07	3.14464e-05	12.4286	7.25414	6.82062	80.6251	8.94347	33.1685	75.0268	300.371	0	2.19528	21.0179	0	6.04485	0.77272	1.5138	13.4136	2.71953	5.15917
ENSG00000006042	TMEM98	17	32927910	32945106	17197	+	protein_coding	69.684	27.4952	103.435	1.69041	0.003033	0.0202223	45.348	17.5937	94.0034	13.2818	0	7.18484	34.516	8.03371	102.469	84.4354	12.4842	170.469	150.65	89.2024	23.251	117.565	64.065	219.761
ENSG00000006118	TMEM132A	11	60924463	60937159	12697	+	protein_coding	162.833	225.042	113.065	-1.02038	0.00222637	0.0160498	133.533	137.636	349.161	148.444	88.3294	509.675	201.17	232.389	126.07	150.381	86.3997	105.085	68.7965	82.8044	81.1083	73.0353	126.683	230.291
ENSG00000006468	ETV1	7	13891228	13991425	100198	-	protein_coding	55.8461	14.487	88.9334	2.34554	8.27301e-06	0.000184995	5.61928	0.222934	48.1687	9.31085	10.1803	7.87766	15.9601	18.5559	131.91	70.978	11.271	136.387	74.7395	84.3183	38.0058	130.811	108.168	102.746
ENSG00000006534	ALDH3B1	11	68008578	68029282	20705	+	protein_coding	345.571	493.676	227.087	-1.17291	2.12152e-05	0.000396289	335.904	397.929	329.567	633.805	454.27	530.836	476.088	791.012	151.708	152.638	432.538	189.831	128.931	276.279	244.053	125.193	156.407	413.295
ENSG00000006740	ARHGAP44	17	12789539	12991643	202105	+	protein_coding	36.3685	14.7615	53.6542	1.72633	0.000205892	0.00247838	10.5737	3.17779	36.0895	33.3235	2.33254	4.33181	15.0005	13.2624	72.7926	61.9784	10.0428	14.9503	123.508	53.8533	48.4138	84.1655	43.1462	23.6909
ENSG00000007062	PROM1	4	15963076	16084378	121303	-	protein_coding	22.673	47.2981	2.97283	-2.91125	0.000124666	0.00164729	35.781	15.2559	82.1075	6.00704	0	12.3141	225.009	1.91012	1.38374	7.36892	0	0	0	1.19197	0	8.62017	9.12866	2.03483
ENSG00000007129	CEACAM21	19	41549518	41586844	37327	+	protein_coding	17.0072	9.51287	23.0027	1.15975	0.00159865	0.0123886	11.6588	7.68304	11.5826	10.4176	7.34859	8.58497	10.9759	7.85145	74.1723	3.10442	7.74252	20.2277	13.3945	22.4623	31.2463	11.704	20.7251	25.2482
ENSG00000007171	NOS2	17	27756766	27800499	43734	-	protein_coding	3.20658	0.354062	5.48859	2.79292	0.000242855	0.00282816	1.15743	0	0.792725	0	0	0	0.882345	0	0	9.12998	0	1.03456	30.2074	2.68277	0	1.66702	4.7209	5.4433
ENSG00000007264	MATK	19	3777970	3802129	24160	-	protein_coding	348.573	526.39	206.319	-1.39775	0.00306576	0.0203939	587.949	128.448	163.536	1003.97	733.359	383.563	368.025	842.272	69.5528	112.456	793.055	110.037	30.2979	165.803	255.048	67.9087	167.491	291.539
ENSG00000007312	CD79B	17	63928740	63932354	3615	-	protein_coding	25.4009	7.6753	39.5814	2.01366	0.000306673	0.00338972	3.27708	12.5081	17.395	4.11315	4.68771	5.2592	8.84838	5.31381	56.1116	11.7141	2.92154	20.8797	7.93348	98.0447	162.831	5.12423	21.7673	8.48593
ENSG00000007866	TEAD3	6	35473597	35497076	23480	-	protein_coding	81.7621	12.3275	137.31	3.02354	8.57143e-08	4.48958e-06	2.89319	1.70175	54.4507	3.07839	0	6.98491	20.2368	9.27412	56.4347	157.809	19.679	71.1834	494.154	76.1812	27.9362	121.435	128.042	220.244
ENSG00000007933	FMO3	1	171090877	171117819	26943	+	protein_coding	19.097	5.07414	30.3153	2.12538	0.00048591	0.00494345	1.2593	0	18.4137	2.47765	0	8.19313	6.0336	4.21568	31.6487	0	2.1325	35.797	51.4558	59.334	40.0233	41.1856	34.3739	7.20198
ENSG00000008118	CAMK1G	1	209583717	209613938	30222	+	protein_coding	8.16309	12.5207	4.677	-1.47702	0.00464897	0.027966	13.4465	4.4621	1.54999	4.87699	12.3294	45.4611	6.90089	11.1386	5.28157	11.9011	3.8971	5.31187	2.3287	4.18906	8.58308	3.41766	0	1.85994
ENSG00000008277	ADAM22	7	87934143	88202889	268747	+	protein_coding	27.2776	13.514	38.2884	1.46862	0.000126143	0.00166209	10.0795	21.314	26.0815	23.744	4.90713	10.4644	7.87238	3.64953	16.3161	10.0566	21.021	31.3085	50.0198	45.6312	58.5422	47.8777	89.2361	12.8746
ENSG00000008311	AASS	7	122075647	122144280	68634	-	protein_coding	48.7835	13.1697	77.2746	2.36639	1.23668e-06	4.05644e-05	19.0097	12.211	36.9163	7.27188	0.787587	6.20374	20.1524	2.80515	105.829	71.3612	9.95768	65.9238	96.8343	64.0183	39.1284	160.684	117.323	41.6865
ENSG00000008323	PLEKHG6	12	6310436	6328506	18071	+	protein_coding	27.1736	42.9098	14.5847	-1.43851	0.00400879	0.024986	17.0628	22.9975	14.8286	28.1056	10.4689	154.354	42.5383	52.9226	24.3004	8.29237	12.0627	20.4711	9.03069	3.89179	3.98699	19.3462	13.6968	30.7677
ENSG00000008438	PGLYRP1	19	46019153	46023065	3913	-	protein_coding	7.46302	15.1896	1.28173	-2.57802	0.000121297	0.0016147	4.59466	1.27999	17.0756	67.6769	3.97889	13.0943	2.92402	10.8927	0	0	1.67687	0	2.38344	0	2.42452	4.41172	0	1.92074
ENSG00000008441	NFIX	19	12995608	13098796	103189	+	protein_coding	509.001	203.394	753.486	1.71393	0.000721544	0.00677119	197.677	160.275	713.171	78.844	29.3957	81.6748	283.901	82.2106	498.436	622.661	46.3679	401.058	1835.05	661.887	263.899	1546.78	615.158	1043.56
ENSG00000008516	MMP25	16	3046681	3060726	14046	+	protein_coding	140.188	228.399	69.6199	-1.59081	0.000578161	0.00568474	161.91	16.6429	243.684	309.585	47.0282	443.992	198.538	405.811	55.0003	28.3532	60.4827	31.5969	23.5939	89.8205	100.063	64.807	122.274	120.208
ENSG00000010278	CD9	12	6199715	6238271	38557	+	protein_coding	1641.15	2583.03	887.654	-1.56496	1.32198e-06	4.28787e-05	2365.83	2600.44	2353.4	4566.75	3176.68	954.633	2262.76	2383.72	401.112	545.646	2460.94	777.615	1024.78	683.617	762.879	859.819	538.107	822.028
ENSG00000010932	FMO1	1	171248471	171285978	37508	+	protein_coding	6.28322	1.33914	10.2385	2.28225	0.00227793	0.0163466	1.43484	1.04249	6.86608	0	0	0	1.36969	0	12.7279	0	14.1388	15.4463	14.741	20.6957	14.7129	8.48763	0	1.43459
ENSG00000011083	SLC6A7	5	150189957	150222788	32832	+	protein_coding	16.0556	30.6281	4.39762	-2.31604	3.06347e-05	0.000533263	16.8841	16.5075	5.84132	91.6297	5.483	38.626	4.02936	66.0239	3.03193	0	2.98289	8.13154	3.39181	6.52254	4.31284	5.23184	5.73889	4.63195
ENSG00000011465	DCN	12	91140484	91183123	42640	-	protein_coding	3116.74	368.388	5315.42	3.35118	1.02263e-08	7.72154e-07	120.467	73.3353	1664.44	143.783	6.78909	192.423	500.282	245.587	5994.22	3046.75	261.41	9857.54	7404.5	5892.51	1662.54	6738.91	5590.56	6705.24
ENSG00000011600	TYROBP	19	35904401	35908295	3895	-	protein_coding	1112.43	1592.65	728.255	-1.13952	6.2329e-05	0.00094493	1346.92	1186.11	876.412	1540.68	1949.59	1921.45	1411.94	2508.12	409.126	487.311	1315.85	695.573	372.752	741.363	776.031	367.513	778.483	1338.54
ENSG00000013293	SLC7A14	3	170459584	170586074	126491	-	protein_coding	3.24015	6.06737	0.978366	-1.77229	0.00777141	0.0411503	9.3519	3.0485	8.2812	0.468555	11.7345	12.8141	2.32133	0.518852	2.0297	0	0	1.3609	0.567654	0	0	5.2536	0	0.571818
ENSG00000013563	DNASE1L1	X	154401238	154412112	10875	-	protein_coding	320.856	458.214	210.969	-1.0951	2.70786e-06	7.49691e-05	372.16	483.789	523.817	440.326	325.053	252.181	574.644	693.741	134.47	111.276	286.63	209.653	267.043	189.523	160.858	174.201	205.393	370.644
ENSG00000015413	DPEP1	16	89613308	89638456	25149	+	protein_coding	5.19905	0.728816	8.77523	3.17992	7.94199e-07	2.7909e-05	0	0	4.96314	0	0	0	0.86739	0	7.32151	9.79426	3.85165	3.3295	5.11976	25.1282	5.71445	6.31692	10.7196	10.4565
ENSG00000016402	IL20RA	6	136999971	137045180	45210	-	protein_coding	2.49803	0.0349704	4.46848	2.98796	0.00044218	0.0045724	0	0	0	0	0	0	0.279764	0	0	0	0	27.8467	2.0937	4.80559	0	0	2.39075	7.54811
ENSG00000017427	IGF1	12	102395867	102480645	84779	-	protein_coding	216.114	55.3969	344.687	2.43741	5.75764e-07	2.11198e-05	84.762	68.632	89.2708	12.5226	29.4651	6.14822	86.5267	65.8478	296.33	78.1342	39.0431	444.934	451.522	493.331	127.565	577.498	273.253	665.264
ENSG00000017483	SLC38A5	X	48458537	48470256	11720	-	protein_coding	45.8375	17.1013	68.8264	1.86426	9.73149e-08	4.98492e-06	8.03458	9.6868	15.6471	10.8123	35.0247	7.79017	17.763	32.0519	68.3513	111.818	67.7086	90.2389	26.7858	87.1349	95.5384	23.5125	32.187	84.9886
ENSG00000018280	SLC11A1	2	218382029	218396894	14866	+	protein_coding	1924.26	3307.14	817.948	-2.11992	1.7198e-06	5.29447e-05	1905.72	2134.98	1035.08	2877.01	1824.35	9296.76	2443.79	4939.47	363.791	868.88	3009.4	529.676	209.921	340.993	967.938	293.011	385.473	1210.4
ENSG00000018625	ATP1A2	1	160115759	160143591	27833	+	protein_coding	29.8676	1.33733	52.6919	4.1412	8.54374e-10	9.65135e-08	0	2.6702	3.6032	0	0	1.66197	2.03327	0.72998	10.8434	24.6375	0	6.58567	281.633	20.857	14.9938	125.739	35.6898	5.93912
ENSG00000019549	SNAI2	8	48917768	48921740	3973	-	protein_coding	66.9768	16.0216	107.741	2.47219	1.92797e-06	5.82298e-05	6.72655	9.91255	62.3044	13.7121	0	4.60933	25.0031	5.90488	108.897	218.038	21.1024	186.33	130.837	106.53	68.0633	75.4486	84.6602	77.5043
ENSG00000019991	HGF	7	81699006	81770438	71433	-	protein_coding	274.071	170.88	356.625	1.04583	0.00754874	0.0402553	80.6851	388.779	177.409	187.236	152.04	70.6323	158.127	152.13	248.542	542.884	57.9353	144.784	794.372	263.484	195.134	645.122	538.773	135.217
ENSG00000020181	ADGRA2	8	37784191	37844896	60706	+	protein_coding	449.347	187.97	658.449	1.65519	0.000787096	0.00723792	143.39	102.553	633.97	84.1272	9.66578	127.251	321.728	81.0739	638.961	884.297	75.4785	499.89	1428.02	642.032	455.292	870.762	279.801	809.951
ENSG00000021826	CPS1	2	210477682	210679107	201426	+	protein_coding	20.6084	3.56406	34.2439	2.73329	1.71553e-09	1.72711e-07	6.01216	1.37778	4.13125	4.76917	0.990066	2.94357	3.44829	4.8402	119.422	64.4563	31.2371	11.4832	35.1641	10.8901	8.94792	25.1122	15.6791	20.0474
ENSG00000022267	FHL1	X	136146702	136211359	64658	+	protein_coding	962.932	390.033	1421.25	1.67438	0.000255308	0.00294974	432.953	298.966	661.249	378.984	277.758	106.235	631.207	332.91	543.154	1185.49	188.104	518.683	5615.97	1156.75	717.96	2684.9	1250.17	351.341
ENSG00000023445	BIRC3	11	102317450	102339403	21954	+	protein_coding	500.596	296.631	663.768	1.10503	0.00710884	0.0385999	368.464	116.805	625.148	265.071	191.266	424.23	245.988	136.077	665.796	585.787	337.619	769.156	100.485	1515.84	1191.53	290.544	635.658	545.261
ENSG00000025423	HSD17B6	12	56752161	56787790	35630	+	protein_coding	12.2537	1.25561	21.0522	3.34083	6.89381e-07	2.47793e-05	0.365826	0.458607	3.54616	0	0	3.65296	1.39686	0.624438	6.65996	0	1.20161	60.9845	27.3215	15.0281	4.73681	4.25261	34.2551	56.0817
ENSG00000026652	AGPAT4	6	161129979	161274061	144083	-	protein_coding	253.308	340.518	183.541	-1.04098	0.00122617	0.0101806	345.878	339.851	273.628	358.386	312.659	512.167	202.833	378.738	79.5095	103.322	545.016	246.716	76.5095	91.966	86.6431	238.672	124.376	242.681
ENSG00000027644	INSRR	1	156840063	156859018	18956	-	protein_coding	4.07486	1.11312	6.44425	2.08637	0.00129055	0.0105829	1.53155	0	2.62702	0	0.795777	2.97597	0.974672	0	3.40888	0	1.67687	35.4272	5.24357	2.36663	0	7.35287	4.16458	4.80185
ENSG00000030582	GRN	17	44345086	44353102	8017	+	protein_coding	5701.89	9540.35	2631.12	-1.86259	8.96267e-11	1.53924e-08	6597.4	10002	6312.19	13388.4	7325.18	12027	6855.76	13814.9	1766.85	1753.11	4841.53	2883.97	1781.89	3304.75	2902.86	1078.95	1682.71	4314.56
ENSG00000032444	PNPLA6	19	7534004	7561764	27761	+	protein_coding	962.128	1413.63	600.926	-1.23535	2.82062e-07	1.17136e-05	1064.59	941.218	1077.97	973.781	1102.97	2492.43	1584.4	2071.68	416.956	572.657	668.119	710.999	466.351	582.199	476.346	491.061	572.996	1051.57
ENSG00000034053	APBA2	15	28884483	29118315	233833	+	protein_coding	33.094	17.0771	45.9075	1.38294	0.00634539	0.0355501	10.9247	17.1877	45.824	12.4379	0	9.8899	33.6206	6.73228	51.4986	30.355	3.84794	66.1517	13.8077	57.004	43.1427	35.2232	70.0089	88.0348
ENSG00000035720	STAP1	4	67558728	67607337	48610	+	protein_coding	8.53877	3.12599	12.869	1.90546	7.86197e-05	0.00113283	4.79713	5.19173	2.57136	3.69729	1.40237	4.03483	2.28965	1.02354	24.0262	11.846	1.47755	16.1078	2.79954	17.7252	12.818	6.9092	11.0087	23.9719
ENSG00000036530	CYP46A1	14	99684304	99727301	42998	+	protein_coding	5.25643	1.82769	7.99943	1.81825	0.00267474	0.0183438	2.33167	0.418935	4.26654	1.54537	0	0.779218	3.21491	2.06487	2.23142	4.40117	0	0.748075	15.7189	21.3874	3.17414	20.4089	2.7261	9.19815
ENSG00000037280	FLT4	5	180601506	180649624	48119	-	protein_coding	50.0002	9.22852	82.6175	2.97039	1.12242e-09	1.20291e-07	4.17298	1.06097	20.2164	10.3605	2.20418	6.01993	25.048	4.74523	120.638	54.2372	9.85023	35.3724	98.9398	72.4932	67.9872	194.365	122.703	49.5894
ENSG00000038295	TLL1	4	165873258	166103895	230638	+	protein_coding	21.3341	2.88092	36.0966	3.14954	1.09712e-07	5.51073e-06	0.912856	1.14437	13.9359	0	0	0	4.87494	2.17924	42.692	21.051	10.5004	82.7841	20.4797	48.1637	24.2531	39.6194	33.5596	37.8636
ENSG00000038427	VCAN	5	83471465	83582303	110839	+	protein_coding	12046.5	7127.07	15982.1	1.0979	0.00157575	0.0122891	6543.36	8166.56	17292.2	2618.85	2749.29	7497.44	8231.91	3916.96	15502	27237.3	5302.04	17245.1	19444.9	13488.4	8756.94	16791.5	15574.4	20478.9
ENSG00000038945	MSR1	8	16107878	16567490	459613	-	protein_coding	3969.03	6223.39	2165.54	-1.57607	1.58102e-05	0.000311068	4859.23	8303.76	1854.29	9585.35	10874.8	2360.15	4148.06	7801.53	1383.08	1787.57	6603.65	2120.05	1235.58	1522.35	2120.97	1103.22	1830.96	1948.02
ENSG00000039537	C6	5	41142234	41261438	119205	-	protein_coding	2.83416	0.140098	4.98941	3.07896	0.00014248	0.00183067	0	0	1.12078	0	0	0	0	0	8.24516	0	0	2.9438	20.7536	5.61155	6.20634	4.67204	1.4616	0
ENSG00000040608	RTN4R	22	20241415	20283246	41832	-	protein_coding	21.7646	37.962	8.80674	-1.84186	3.21487e-06	8.63337e-05	51.0206	53.7447	18.8983	52.4047	30.782	18.6839	34.5114	43.6501	3.0032	0	24.6746	6.72644	21.0558	6.96483	7.79781	5.91211	4.08536	7.84728
ENSG00000041353	RAB27B	18	54717860	54895516	177657	+	protein_coding	28.0736	49.3112	11.0835	-1.86244	0.000994644	0.00863113	5.02004	12.5864	27.06	114.122	16.5855	36.7853	27.591	154.74	3.54164	1.74635	4.35544	23.0174	4.80049	16.2518	3.77841	15.1767	8.65353	29.5128
ENSG00000041982	TNC	9	115019578	115118257	98680	-	protein_coding	3894.86	947.322	6252.9	2.48985	7.34862e-07	2.61871e-05	197.896	242.558	3228.99	483.356	68.9917	418.532	2209.05	729.206	3543.45	11121.3	977.017	3172.77	5192.74	8071.66	6066.08	8636.78	6330.32	9416.91
ENSG00000042493	CAPG	2	85394748	85418432	23685	-	protein_coding	1855.4	2820.29	1083.5	-1.37552	7.68826e-05	0.00111401	2270.98	2922.23	1548.16	4158.12	2905.45	2268.41	2208.37	4280.56	576.523	1020.89	2272.89	1314.7	375.461	1269.93	1609.29	251.638	814.567	1329.08
ENSG00000042980	ADAM28	8	24294040	24359018	64979	+	protein_coding	232.051	130.273	313.473	1.27891	1.27649e-06	4.1616e-05	149.034	83.2673	90.352	179.907	165.583	172.107	71.6282	130.308	339.588	260.7	237.49	245.511	112.065	328.869	508.328	316.726	348.641	436.81
ENSG00000044524	EPHA3	3	89107524	89482134	374611	+	protein_coding	104.364	24.0974	168.577	2.24859	0.00100338	0.00868422	4.56816	0	146.394	6.61875	0	10.2914	18.4096	6.49793	279.612	68.6964	15.8151	245.822	98.1057	63.5306	75.9322	399.516	310.543	128.196
ENSG00000046604	DSG2	18	31498043	31549008	50966	+	protein_coding	32.789	10.9831	50.2337	1.9487	0.000390724	0.0041416	12.8574	1.85981	39.8667	11.4341	2.31251	6.34194	8.1279	5.06462	26.4163	6.51282	30.862	85.2387	46.6366	44.9896	4.69707	32.7631	90.4787	133.742
ENSG00000046653	GPM6B	X	13771031	13938638	167608	-	protein_coding	41.7743	15.294	62.9585	1.90759	1.47128e-05	0.0002937	14.0497	9.02282	28.6268	23.0212	9.39334	14.537	14.303	9.39808	75.8497	113.406	16.0391	36.2124	111.856	29.6257	56.8117	125.929	56.2239	7.63172
ENSG00000046889	PREX2	8	67952118	68237030	284913	+	protein_coding	76.9979	28.9629	115.426	1.80696	0.00162052	0.0125289	1.0364	13.6286	125.688	34.817	0	5.18517	46.9303	4.41769	193.771	93.4969	20.4254	118.322	121.545	157.722	83.8993	107.883	139.863	117.332
ENSG00000048462	TNFRSF17	16	11965107	11968068	2962	+	protein_coding	8.80682	1.40087	14.7316	2.7822	1.00521e-05	0.000217342	1.59003	0.890712	3.04679	0	0.540855	0	2.713	2.42558	48.6028	4.67874	1.7409	7.80095	3.18226	33.2774	26.3655	4.09333	15.3377	2.23622
ENSG00000049089	COL9A2	1	40300487	40317816	17330	-	protein_coding	81.1966	127.964	43.7825	-1.4515	1.21806e-07	5.97624e-06	172.765	126.842	91.4626	212.336	80.8087	91.5236	119.952	128.025	19.7806	30.7494	72.9777	19.4378	51.0966	34.9016	64.7473	52.0768	45.383	46.6741
ENSG00000049323	LTBP1	2	32946972	33399509	452538	+	protein_coding	1444.06	404.055	2276.07	2.24421	1.85443e-05	0.000355245	171.369	341.215	1637.72	171.196	16.7909	110.934	547.214	236.004	1222.57	2611.17	188.568	1063.67	8209.93	2072.54	1083.14	3553.42	1617.61	1138.09
ENSG00000050030	KIAA2022	X	74732849	74925485	192637	-	protein_coding	10.8529	2.27051	17.7188	2.54395	1.09344e-06	3.6584e-05	1.6185	3.55073	2.08212	3.95629	0	2.83043	3.09002	1.036	8.10543	0	0	6.5662	34.8908	10.3166	1.92163	12.821	76.2058	26.3601
ENSG00000050438	SLC4A8	12	51391317	51515763	124447	+	protein_coding	145.692	225.536	81.817	-1.41145	0.000232807	0.00273995	225.059	310.174	48.8354	322.748	194.869	229.593	168.849	304.164	78.9926	33.8091	198.703	93.9072	22.7286	45.4666	89.1957	54.1526	105.856	95.3583
ENSG00000050628	PTGER3	1	70852353	71047808	195456	-	protein_coding	23.2321	7.72274	35.6395	2.11723	6.92316e-06	0.000161166	8.96142	1.41559	13.3689	12.9549	0.687609	6.58247	10.7792	7.03182	36.3529	14.4139	3.70903	31.5546	83.0725	52.7334	35.4326	42.7267	5.39775	51.0018
ENSG00000050767	COL23A1	5	178237618	178590555	352938	-	protein_coding	52.3415	95.0272	18.1929	-2.0692	0.00036843	0.00395395	113.095	121.75	385.756	18.938	22.7775	21.7258	72.8396	3.33628	18.6445	11.1335	1.8343	25.002	6.77872	37.5377	21.2171	27.3468	18.2222	14.212
ENSG00000051523	CYBA	16	88643283	88651152	7870	-	protein_coding	1216.44	1758.3	782.956	-1.18673	0.000132705	0.00173186	1428.6	1184.16	1213.91	1598.43	1428.32	2163.72	1901.25	3148.03	518.288	614.647	751.999	660.202	505.178	913.079	855.216	331.041	519.415	2160.5
ENSG00000052126	PLEKHA5	12	19129752	19376400	246649	+	protein_coding	115.223	56.7236	162.022	1.50119	1.59462e-06	4.95781e-05	53.9088	60.77	96.9542	49.4598	37.447	57.9643	62.0712	35.2137	171.094	130.393	51.9382	231.309	198.786	83.0141	83.0216	359.411	172.236	139.018
ENSG00000053328	METTL24	6	110245928	110358272	112345	-	protein_coding	8.73398	2.8276	13.4591	2.12901	9.94303e-06	0.000215503	4.53281	1.89414	5.61527	1.5527	0.785066	2.34873	3.11083	2.78126	6.726	6.63305	3.3086	14.6566	25.152	9.33909	4.78378	20.2252	8.21705	35.5496
ENSG00000053702	NRIP2	12	2825348	2835544	10197	-	protein_coding	44.314	26.2926	58.7311	1.09837	0.00179528	0.0135512	22.7974	26.674	26.0691	26.5511	25.2699	25.3974	33.3688	24.2128	57.5074	60.0487	11.6482	31.7538	163.199	77.5008	40.9014	88.8183	33.0616	22.8724
ENSG00000053747	LAMA3	18	23689443	23955066	265624	+	protein_coding	66.5366	23.1706	101.229	2.01857	8.80988e-09	6.71747e-07	16.1465	7.49314	40.208	19.6156	31.7432	23.6952	28.5078	17.9553	110.75	57.7492	38.3023	96.702	136.906	97.2969	37.9692	155.536	212.847	68.234
ENSG00000053918	KCNQ1	11	2444684	2849109	404426	+	protein_coding	204.5	309.165	120.769	-1.32282	8.83725e-05	0.00124632	189.326	254.524	191.044	174.112	166.645	260.853	491.465	745.35	77.259	52.5198	94.8564	73.7905	134.694	174.543	77.3228	147.356	88.2857	287.061
ENSG00000054392	HHAT	1	210328252	210676296	348045	+	protein_coding	69.7391	97.5725	47.4724	-1.15044	3.54948e-05	0.000599797	90.8211	125.604	57.7123	137.108	77.8248	57.3821	54.5029	179.626	44.366	85.4126	65.1968	27.6901	44.101	34.7264	33.3158	62.0131	35.9325	41.9694
ENSG00000054803	CBLN4	20	55997440	56005472	8033	-	protein_coding	13.5841	1.42344	23.3127	2.94968	6.59157e-05	0.00098708	0	0	5.25404	0	0	0.595195	2.92402	2.61424	6.81777	0	0	11.4281	83.4205	37.8661	0	44.1172	24.9875	24.4894
ENSG00000054938	CHRDL2	11	74696429	74731385	34957	-	protein_coding	10.1386	1.20614	17.2845	3.0362	1.84183e-05	0.000353412	3.69567	0.582588	0.242541	0.716353	0	3.17756	0.837795	0.396625	94.2672	18.7081	0	7.95142	2.6871	7.18899	20.8404	15.4236	0	5.77851
ENSG00000054967	RELT	11	73376264	73397474	21211	+	protein_coding	387.379	552.974	254.903	-1.08322	0.00350295	0.0225227	400.044	355.1	329.46	305.968	274.007	1479.95	496.115	783.149	134.318	218.988	258.595	264.857	91.5361	280.191	328.86	181.588	195.432	594.665
ENSG00000055732	MCOLN3	1	85018082	85048499	30418	-	protein_coding	86.1173	164.474	23.4316	-2.56631	6.75054e-08	3.72899e-06	124.665	462.726	41.5786	286.832	102.811	75.3023	50.3166	171.562	16.421	19.4318	75.701	18.8175	8.06657	11.9218	39.5085	17.3142	16.7579	10.3759
ENSG00000056998	GYG2	X	2828788	2882820	54033	+	protein_coding	12.8716	1.88338	21.6622	2.74833	6.06171e-05	0.000925008	0.339508	0	6.76431	0	0	2.1494	2.66697	3.1469	40.1246	20.0408	2.23033	27.3203	4.90013	10.2451	0	4.88985	30.4121	76.4592
ENSG00000057019	DCBLD2	3	98795941	98901689	105749	-	protein_coding	351.529	206.757	467.346	1.16471	0.000133672	0.00174019	143.982	223.599	380.765	157.645	125.659	132.85	291.181	198.377	321.558	562.912	143.757	475.793	664.038	369.297	191.394	601.904	695.196	647.616
ENSG00000058404	CAMK2B	7	44217150	44334577	117428	-	protein_coding	36.153	58.723	18.0969	-1.64885	0.00299773	0.0200648	95.0825	5.59514	34.0375	53.0784	93.5886	12.4892	81.0533	94.8595	12.8528	14.4779	62.2885	2.77713	15.1891	2.53824	2.42382	26.357	35.9787	6.08611
ENSG00000060656	PTPRU	1	29236516	29326813	90298	+	protein_coding	97.9767	59.4237	128.819	1.1066	0.000485982	0.00494345	65.8453	79.5988	75.6313	41.6659	21.0348	53.0975	53.8021	84.7135	138.266	79.9662	29.0343	194.963	128.486	70.7394	151.394	130.596	130.77	233.977
ENSG00000060709	RIMBP2	12	130396137	130517917	121781	-	protein_coding	3.90847	0.748652	6.43632	2.17107	0.00452937	0.0274024	2.68122	0	0.952698	0.570773	0	0	1.78452	0	9.52064	21.5408	0	0	0.601236	6.60974	0	18.5893	3.5018	3.99966
ENSG00000060718	COL11A1	1	102876467	103108496	232030	-	protein_coding	1087.27	136.663	1847.75	3.09667	1.50104e-06	4.7237e-05	74.0356	30.9038	608.702	42.4831	6.30171	116.429	104.113	110.334	2142.09	419.751	118.702	7086.9	1039.54	903.297	69.2964	417.102	1717.25	4563.59
ENSG00000061337	LZTS1	8	20246165	20303963	57799	-	protein_coding	50.5132	13.4694	80.1482	2.2622	4.34947e-05	0.000705871	23.581	1.97843	30.4264	1.21634	0	16.0994	14.328	20.1255	55.3242	155.282	7.77562	146.797	66.0553	67.673	51.8418	39.7776	66.7862	144.17
ENSG00000061656	SPAG4	20	35615892	35621049	5158	+	protein_coding	21.1891	8.63711	31.2307	1.59338	1.48592e-05	0.00029586	5.87397	7.22103	18.1097	1.55909	3.21201	10.2688	10.4956	12.3567	46.0851	38.7599	27.2102	18.7959	12.6047	35.6793	49.9243	11.9927	45.6711	25.5843
ENSG00000061918	GUCY1B3	4	155758992	155807591	48600	+	protein_coding	110.621	27.3316	177.253	2.53403	5.75632e-10	6.93622e-08	29.0918	3.28118	37.191	44.7112	12.2396	22.7419	23.5679	45.8281	169.566	303.381	29.8774	129.497	348.235	152.057	206.813	167.622	162.05	103.429
ENSG00000062038	CDH3	16	68636189	68722616	86428	+	protein_coding	19.4321	5.27307	30.7593	2.06639	0.00066456	0.00633401	2.54354	4.114	14.8156	0	0	1.90203	15.7934	3.016	29.7425	0	1.14884	31.9713	21.9119	29.3991	39.8732	6.02704	109.671	37.8485
ENSG00000062282	DGAT2	11	75759512	75801535	42024	+	protein_coding	42.975	66.3709	24.2582	-1.49729	0.0011407	0.00961511	16.1852	11.3911	38.4251	32.5799	57.7446	224.794	52.8966	96.9505	39.9246	40.4057	32.0452	9.00009	8.50004	35.8206	25.9574	10.3312	14.2878	26.3097
ENSG00000063660	GPC1	2	240435671	240468078	32408	+	protein_coding	267.101	72.0955	423.105	2.30083	4.07521e-06	0.000104954	41.3467	15.482	201.709	24.6638	42.468	55.9086	124.412	70.7742	143.435	361.575	73.1375	335.305	580.633	172.237	102.491	475.3	469.786	1517.15
ENSG00000064205	WISP2	20	44714844	44728509	13666	+	protein_coding	93.3129	8.79843	160.925	3.46921	5.50731e-08	3.13917e-06	4.29766	1.16474	21.5131	0	0	3.63393	35.123	4.655	62.6615	7.43336	3.41734	195.194	487.837	185.653	45.1615	215.067	338.242	68.579
ENSG00000064225	ST3GAL6	3	98732236	98821201	88966	+	protein_coding	165.479	230.607	113.377	-1.09234	2.43593e-05	0.000444314	167.865	294.529	198.131	259.988	326.826	110.694	232.102	254.72	108.726	117.32	262.222	93.2436	100.717	79.8401	110.724	86.9937	109.196	64.7842
ENSG00000064300	NGFR	17	49495293	49515017	19725	+	protein_coding	11.0559	2.86736	17.6068	2.30425	2.81664e-06	7.73363e-05	4.51052	0	6.00189	0.674214	0	5.75513	4.59279	1.40433	26.2852	14.851	8.62	9.94403	34.306	17.2347	8.30887	22.6785	26.8459	6.9938
ENSG00000064309	CDON	11	125955796	126063335	107540	-	protein_coding	48.8358	15.3921	75.5907	2.04573	0.000270414	0.00308726	22.7211	7.56988	46.32	16.0719	0	6.82246	15.3656	8.26595	59.4792	23.5404	14.7815	64.2307	229.154	39.215	22.1524	216.724	25.7602	60.869
ENSG00000064547	LPAR2	19	19623668	19628930	5263	-	protein_coding	82.5329	125.817	47.9058	-1.38284	6.38408e-05	0.000961582	80.2004	119.236	67.1566	98.3089	58.5002	320.822	86.1555	176.155	66.239	33.7191	64.6678	36.4857	26.2011	31.7532	49.5554	36.9317	51.221	82.2843
ENSG00000064886	CHI3L2	1	111200771	111243440	42670	+	protein_coding	79.7714	16.9658	130.016	2.4574	9.7126e-05	0.00134771	6.97426	11.0652	19.823	52.188	7.37068	25.7622	6.62452	5.91892	345.958	50.7559	2.07088	8.32271	37.9358	92.8734	674.001	60.7714	17.9768	9.49348
ENSG00000065054	SLC9A3R2	16	2025356	2039026	13671	+	protein_coding	254.957	421.071	122.066	-1.52926	0.00377267	0.0238786	282.614	273.468	1442.68	110.156	35.8006	62.0274	1113.84	47.9895	104.141	91.2269	57.7181	96.0775	281.634	85.6654	59.7521	187.111	87.8273	169.502
ENSG00000065325	GLP2R	17	9822206	9892102	69897	+	protein_coding	15.0419	32.1197	1.37969	-3.94365	1.43159e-10	2.19033e-08	13.328	96.6654	6.49268	24.6534	5.3639	18.6464	7.63368	84.1743	0	0	8.75555	0	1.24163	1.29254	0	0	0	2.50722
ENSG00000065485	PDIA5	3	123067062	123225227	158166	+	protein_coding	100.225	52.1874	138.656	1.34131	1.49079e-07	7.07349e-06	40.7938	43.1203	100.136	33.0762	55.8968	45.4751	61.73	37.272	125.932	213.587	72.3563	109.807	231.827	145.033	120.292	143.897	116.248	107.577
ENSG00000065534	MYLK	3	123610049	123884331	274283	-	protein_coding	1552.94	422.284	2457.46	2.38178	9.31317e-10	1.02648e-07	312.263	440.648	860.604	443.289	62.692	287.858	605.171	365.745	1552.85	1600.24	200.713	1671.07	9258.84	1831.93	1052.84	1986.43	2712.73	2706.97
ENSG00000065600	TMEM206	1	212363931	212414901	50971	-	protein_coding	91.799	128.185	62.6905	-1.0738	4.30375e-05	0.000699916	157.074	87.3428	84.4034	208.912	134.313	108.762	95.4667	149.203	67.0345	57.8448	119.535	85.1126	31.637	84.3516	41.7178	36.1032	51.1844	52.3848
ENSG00000066230	SLC9A3	5	473310	524332	51023	-	protein_coding	4.02143	7.36467	1.34683	-1.65162	0.00563801	0.0325112	7.56124	4.73946	6.89007	2.91383	2.94655	15.9779	8.90327	8.98504	0	0	1.55225	1.05788	2.20631	1.09537	0	0	0	7.55648
ENSG00000066294	CD84	1	160541095	160579516	38422	-	protein_coding	2520.27	3579.06	1673.25	-1.08208	0.00224214	0.0161434	3705.88	3864.79	1529.62	7178.38	4904.05	1926.73	1851.06	3671.95	1275.12	1450.07	3871.9	2027.41	630.322	1857.44	2341.79	647.083	1509.87	1121.46
ENSG00000066336	SPI1	11	47354860	47378576	23717	-	protein_coding	1219.03	1816.58	740.986	-1.34227	5.48648e-05	0.000852329	1422.89	1059.1	1026.63	1571.34	1386.06	3173.2	1760.89	3132.55	399.827	647.028	1267.11	622.925	261.848	792.863	697.963	382.898	594.565	1742.83
ENSG00000066468	FGFR2	10	121478334	121598458	120125	-	protein_coding	64.0046	18.6189	100.313	2.19273	3.92492e-05	0.000646903	19.8168	16.833	56.2902	7.05455	0	9.31572	20.3262	19.3149	127.947	34.1837	26.663	225.92	59.6018	85.0517	45.7814	51.0784	70.8258	276.079
ENSG00000067141	NEO1	15	73051710	73305206	253497	+	protein_coding	213.516	46.2157	347.356	2.66591	7.377e-08	3.99906e-06	32.8245	32.7602	133.655	30.1266	1.43758	7.15513	46.6293	85.1373	203.602	595.351	52.2135	217.492	560.453	467.884	210.727	551.034	399.927	214.873
ENSG00000067798	NAV3	12	77324641	78213008	888368	+	protein_coding	52.4201	24.1068	75.0708	1.71461	2.1562e-07	9.44341e-06	26.2701	19.269	18.0812	45.7224	7.82209	9.00462	44.7242	21.9606	107.112	17.3433	46.1629	77.23	36.9556	43.9623	76.7225	68.0703	190.528	86.6197
ENSG00000068001	HYAL2	3	50317790	50322906	5117	-	protein_coding	382.347	601.134	207.317	-1.42122	0.000960255	0.00841435	532.468	377.38	2302.32	311.369	118.725	166.716	796.653	203.438	147.804	178.39	145.52	245.331	180.412	287.308	179.683	176.321	229.126	303.28
ENSG00000068615	REEP1	2	86213993	86338083	124091	-	protein_coding	17.9081	7.66	26.1066	1.51509	0.00599791	0.0340878	18.2972	4.00701	7.81733	4.03902	7.10408	2.8984	11.5559	5.5611	17.1637	9.3547	16.8861	13.1736	141.912	4.11596	21.5012	26.3285	5.79432	4.83545
ENSG00000068724	TTC7A	2	46916157	47076137	159981	+	protein_coding	588.663	838.41	388.866	-1.10004	1.49646e-07	7.07349e-06	673.023	1113.87	640.267	931.858	543.902	914.001	845.429	1044.93	286.132	305.435	573.901	422.736	238.633	455.603	417.822	322.498	306.189	559.712
ENSG00000068781	STON1-GTF2A1L	2	48529925	48776517	246593	+	protein_coding	17.2209	3.46564	28.2251	2.59838	5.832e-05	0.000894651	1.30646	0.545934	16.6567	0	1.35764	2.53859	0	5.31985	84.9031	11.4708	11.4434	12.6731	66.5982	17.7049	0	36.3786	0	41.0788
ENSG00000069424	KCNAB2	1	5991466	6101193	109728	+	protein_coding	1009.71	1434.69	669.734	-1.14799	8.24564e-05	0.00117789	1556.6	1242.4	723.952	1598.67	1926.84	1284.86	1125.68	2018.52	487.869	505.793	1451.05	617.501	181.432	815.504	677.147	377.01	651.171	932.862
ENSG00000069431	ABCC9	12	21797401	21942529	145129	-	protein_coding	96.0721	12.7887	162.699	3.32134	1.25838e-10	1.98405e-08	6.17645	0.889736	54.9316	10.9402	1.10631	12.1265	13.8468	2.2919	239.999	120.393	39.0245	214.562	237.491	169.168	145.389	212.501	165.456	83.0049
ENSG00000069535	MAOB	X	43766611	43882447	115837	-	protein_coding	72.7166	29.42	107.354	1.68977	0.000856002	0.00772194	62.2818	26.0259	60.1978	12.1911	8.92681	31.1195	32.0861	2.5312	135.324	29.2948	6.49441	84.0948	258.142	75.6178	100.943	258.348	80.6457	44.6333
ENSG00000069667	RORA	15	60488284	61229319	741036	-	protein_coding	339.421	210.804	442.314	1.05953	0.00328491	0.0214952	231.409	237.961	478.218	138.335	66.6469	163.069	283.379	87.4154	450.361	316.305	153.173	364.212	323.644	368.352	399.506	889.928	937.88	219.777
ENSG00000069702	TGFBR3	1	91680343	91906335	225993	-	protein_coding	142.056	59.558	208.055	1.79766	2.87109e-05	0.000504306	78.5666	101.133	108.268	26.1439	10.1363	9.54649	106.497	36.1736	452.766	100.763	35.1484	154.142	189.845	281.261	234.398	249.669	289.772	92.7835
ENSG00000069812	HES2	1	6412418	6424670	12253	-	protein_coding	5.88679	10.8079	1.9499	-1.84762	6.93839e-05	0.00102973	2.9388	29.5399	14.9891	13.0855	3.18601	8.28617	8.93939	5.49831	0	0	0.731611	3.08841	4.33969	4.73758	3.17342	0	0	3.42833
ENSG00000070018	LRP6	12	12116025	12267012	150988	-	protein_coding	237.164	131.492	321.701	1.23698	0.00373562	0.0237041	193.856	94.0248	320.581	151.296	54.0609	21.214	163.264	53.6403	277.591	216.097	113.446	211.047	787.938	223.334	139.908	658.877	292.64	296.134
ENSG00000070081	NUCB2	11	17208153	17349974	141822	+	protein_coding	224.843	140.74	292.124	1.02286	8.26048e-08	4.36604e-06	113.201	173.152	252.587	127.606	130.974	121.404	104.673	102.323	276.015	312.346	201.351	290.663	274.282	384.343	280.766	341.827	251.679	307.973
ENSG00000070087	PFN2	3	149964904	150050788	85885	-	protein_coding	138.981	30.4224	225.828	2.63622	2.24875e-09	2.14332e-07	20.3247	17.4668	46.77	14.2351	13.4839	63.5472	45.6109	21.9403	143.815	185.691	44.1916	182.476	868.667	227.401	53.8422	256.601	181.36	114.238
ENSG00000070371	CLTCL1	22	19179473	19291716	112244	-	protein_coding	35.9831	19.8827	48.8635	1.2501	0.0035107	0.0225663	18.3377	27.7995	26.6506	17.4987	7.8903	33.286	12.9697	14.6293	37.4089	54.8543	4.51836	76.545	83.5946	9.63218	39.281	107.471	31.0747	44.2545
ENSG00000070404	FSTL3	19	676365	683399	7035	+	protein_coding	168.489	83.2839	236.653	1.43344	0.00260062	0.0179995	40.4564	50.361	193.954	39.0008	13.9745	60.3717	204.923	63.2297	96.3978	190.678	28.5333	171.791	594.222	100.675	77.7032	304.859	192.254	609.419
ENSG00000070669	ASNS	7	97852118	97872542	20425	-	protein_coding	53.2937	25.1894	75.7771	1.48898	2.27628e-06	6.7094e-05	46.3653	16.0987	42.1323	19.3388	21.0491	9.7266	23.5651	23.2389	78.6863	95.8951	93.5418	42.1943	57.1446	103.016	119.864	48.5986	75.9584	42.8723
ENSG00000070731	ST6GALNAC2	17	76565379	76586956	21578	-	protein_coding	29.8496	52.7321	11.5436	-1.98217	1.21807e-07	5.97624e-06	28.7416	42.5704	68.0406	85.8713	42.5336	41.7456	50.5031	61.8507	0	0	3.10796	19.8079	10.0573	24.1675	20.2873	12.3782	10.2916	15.3385
ENSG00000070778	PTPN21	14	88465778	88554733	88956	-	protein_coding	165.708	101.363	217.184	1.1149	0.0059851	0.0340483	89.099	110.495	185.555	122.651	26.4969	17.5899	159.895	99.123	150.246	276.873	36.7074	145.385	487.375	191.525	76.6183	343.85	281.782	181.476
ENSG00000071242	RPS6KA2	6	166409364	166906451	497088	-	protein_coding	704.185	1073.2	408.97	-1.38648	2.23809e-07	9.7288e-06	1095.07	1013.05	1141.02	1353.18	895.896	453.58	1295.58	1338.24	414.124	225.96	905.575	392.188	293.468	306.419	430.951	270.391	433.958	416.67
ENSG00000071246	VASH1	14	76762189	76783015	20827	+	protein_coding	957.093	1416.22	589.788	-1.25575	8.95779e-20	6.94408e-16	1150.99	2150.29	1444.69	1318.27	1087.6	1082.73	1327.21	1768.02	504.168	615.509	681.514	515.72	670.895	459.417	639.85	689.314	546.805	574.686
ENSG00000071282	LMCD1	3	8501707	8574673	72967	+	protein_coding	340.539	115.816	520.317	1.86649	0.00218562	0.0158297	135	66.1764	427.302	31.2749	0.169889	24.7712	184.066	57.7657	360.106	465.611	66.2297	969.275	468.935	453.04	157.696	397.442	618.277	1246.56
ENSG00000071553	ATP6AP1	X	154428632	154436516	7885	+	protein_coding	1126.47	1576.16	766.726	-1.05176	2.32309e-05	0.000428097	1720.15	1182.48	1131.11	2477.74	1822.31	1315.84	1218.65	1741.02	408.206	655.579	1481.91	714.893	500.635	908.317	775.107	439.094	799.904	983.617
ENSG00000071575	TRIB2	2	12716889	12742734	25846	+	protein_coding	251.111	114.957	360.034	1.5209	0.000629178	0.0060664	156.11	41.8623	407.602	56.0204	26.1643	45.8248	136.52	49.5536	390.019	391.531	93.6964	330.711	703.692	263.688	353.894	485.328	246.187	341.592
ENSG00000072195	SPEG	2	219434846	219498287	63442	+	protein_coding	166.376	33.8993	272.358	2.55502	2.23136e-05	0.000413816	23.9817	17.7502	102.848	12.7474	0	20.1939	69.1528	24.5198	115.451	164.387	8.95061	50.8713	1165.18	99.3104	80.074	744.197	158.593	136.568
ENSG00000072201	LNX1	4	53459301	53701405	242105	-	protein_coding	27.265	15.4545	36.7135	1.14279	0.00256264	0.0178274	5.54517	30.4562	18.2119	13.3572	6.9149	21.9683	11.2925	15.8896	49.3574	68.1616	16.9977	12.3146	46.6704	51.412	8.77828	56.1491	43.5373	13.7565
ENSG00000072657	TRHDE	12	72087266	72670757	583492	+	protein_coding	58.0152	112.644	14.3125	-2.0879	0.00724346	0.0391389	23.6154	465.833	25.5852	181.919	0.237811	0.177869	37.801	165.979	20.191	3.01391	0	6.858	100.694	0.353623	0	11.5837	0	0.430497
ENSG00000072694	FCGR2B	1	161663147	161678654	15508	+	protein_coding	638.841	312.314	900.062	1.56696	0.000845884	0.00765443	1247.48	43.9573	393.316	58.198	189.986	310.511	147.621	107.442	1108.99	1099.11	621.926	1455	149.779	1719.6	1339.38	173.219	537.652	795.969
ENSG00000072832	CRMP1	4	5748084	5893058	144975	-	protein_coding	45.3193	25.8866	60.8655	1.1546	0.00737807	0.0395903	27.7987	15.8098	80.1894	21.0188	9.61111	14.7484	26.3824	11.5341	57.069	34.4619	14.2018	80.8475	138.26	44.547	18.8263	98.8591	67.0323	54.5502
ENSG00000072840	EVC	4	5711197	5814305	103109	+	protein_coding	280.707	156.264	380.261	1.26178	7.12739e-05	0.00105174	154.922	91.0458	317.577	179.597	93.1323	109.937	171.731	132.17	248.93	373.987	98.1417	468.293	595.991	371.911	196.746	598.728	428.704	421.179
ENSG00000072952	MRVI1	11	10573091	10693988	120898	-	protein_coding	581.919	67.9075	993.129	3.4227	1.98495e-11	4.47513e-09	12.1359	21.2634	127.462	93.1041	24.9561	40.7732	161.639	61.9264	306.837	593.65	14.3743	545.9	4907.66	535.843	417.784	1021.76	889.249	698.228
ENSG00000073712	FERMT2	14	52857268	52952435	95168	-	protein_coding	426.638	210.537	599.519	1.45003	6.72977e-07	2.43024e-05	148.87	238.626	283.777	296.586	166.815	132.358	230.99	186.271	277.697	895.405	549.358	477.419	1420.03	374.015	216.697	524.714	688.868	570.99
ENSG00000074047	GLI2	2	120735623	120992653	257031	+	protein_coding	32.0432	10.6889	49.1266	2.05575	8.31287e-05	0.00118458	1.53157	9.50172	24.5023	18.9224	0	9.01193	8.78094	13.2607	44.6759	50.6716	3.30197	30.7332	102.8	35.1178	22.6472	125.221	21.4701	54.6275
ENSG00000074181	NOTCH3	19	15159038	15200981	41944	-	protein_coding	1296.3	208.214	2166.77	3.10193	2.10396e-13	9.40958e-11	78.3508	57.9894	614.388	154.976	73.1478	133.352	366.705	186.805	1370.39	2575.2	402.181	1029.56	8125.26	1727.77	1185.28	1919.04	1942.76	1390.28
ENSG00000074416	MGLL	3	127689062	127823250	134189	-	protein_coding	685.172	1036.54	404.076	-1.33575	3.85399e-05	0.000637471	492.086	1178.82	427.634	1845.75	915.901	1071.27	780.5	1580.38	259.963	294.337	512.651	335.831	1178.67	337.742	193.278	281.159	268.716	378.412
ENSG00000074657	ZNF532	18	58862600	58986480	123881	+	protein_coding	584.474	374.123	752.754	1.00634	1.17034e-05	0.000243884	412.446	389.75	479.253	349.819	285.221	315.278	393.987	367.229	747.704	922.621	301.032	790.29	1303.05	624.198	435.696	971.924	821.368	609.654
ENSG00000074660	SCARF1	17	1633858	1645747	11890	-	protein_coding	258.03	363.466	173.682	-1.00687	0.00958529	0.0481771	248.695	112.891	514.22	142.192	179.703	1054.94	394.538	260.548	97.4049	112.453	176.449	154.906	115.835	195.415	247.367	131.494	147.381	358.112
ENSG00000075213	SEMA3A	7	83955777	84492724	536948	-	protein_coding	94.08	22.7284	151.161	2.56902	1.84961e-08	1.26618e-06	62.8664	11.2586	53.465	6.96336	18.308	6.76453	17.2491	4.95192	209.889	177.419	29.4991	224.961	58.7005	239.391	149.281	116.415	140.034	166.024
ENSG00000075223	SEMA3C	7	80742538	80922359	179822	-	protein_coding	534.737	328.462	699.757	1.07806	0.000108594	0.0014786	196.264	288.3	368.964	448.232	295.582	609.123	159.495	261.733	366.672	429.183	846.767	1090.57	911.426	589.167	448.244	935.802	742.972	636.767
ENSG00000075643	MOCOS	18	36187519	36272157	84639	+	protein_coding	29.9873	15.0778	41.915	1.32157	0.000201487	0.00243413	11.8907	15.0029	43.894	5.1901	9.03038	13.872	15.3564	6.38582	62.4517	46.8073	58.9645	36.011	22.3493	36.4201	28.4182	22.6307	48.8136	56.2831
ENSG00000076356	PLXNA2	1	208022242	208244320	222079	-	protein_coding	597.005	905.317	350.356	-1.21874	0.00807028	0.0423185	973.794	755.64	2736.74	334.743	130.945	341.328	1690.29	279.049	328.009	284.371	240.607	311.456	372.342	148.157	167.747	854.504	461.301	335.062
ENSG00000076944	STXBP2	19	7636881	7647873	10993	+	protein_coding	459.404	670.792	290.294	-1.28996	1.32515e-05	0.00026962	509.099	475.7	376.679	613.477	469.732	1447.87	590.931	882.848	278.41	358.43	502.186	222.462	89.1957	304.534	254.031	188.279	268.727	436.681
ENSG00000077092	RARB	3	25174332	25597932	423601	+	protein_coding	42.7893	20.324	60.7615	1.52787	0.000965739	0.0084458	11.8042	11.3632	58.3027	6.98611	3.92475	9.98066	54.6431	5.58714	53.3821	44.2914	11.5784	86.7994	63.9627	84.9852	53.2385	72.8969	96.0204	40.4599
ENSG00000077157	PPP1R12B	1	202348699	202592706	244008	+	protein_coding	1007.44	256.99	1607.8	2.36655	4.93015e-07	1.85827e-05	230.573	230.105	271.132	380.295	189.256	305.572	274.563	174.421	660.836	1086.06	303.904	301.933	7192.6	1300.19	602.263	3250.84	1146.02	233.315
ENSG00000077264	PAK3	X	110944285	111227361	283077	+	protein_coding	23.886	4.07195	39.7373	3.12168	6.63112e-10	7.82808e-08	2.63709	3.03221	8.64078	1.98889	0.694992	1.73271	11.6423	2.2067	34.4621	16.9929	0.976331	33.9308	81.9816	29.2777	11.9976	79.1383	64.5169	44.0985
ENSG00000077463	SIRT6	19	4174109	4182604	8496	-	protein_coding	70.8067	97.8808	49.1474	-1.00053	0.000938399	0.00827899	75.5358	49.4978	99.6074	88.5017	61.3134	150.301	135.535	122.755	26.5293	59.994	53.0631	49.9425	42.0562	42.8975	19.2402	35.4464	62.4207	99.8841
ENSG00000077522	ACTN2	1	236686454	236764631	78178	+	protein_coding	7.52416	2.69071	11.3909	1.7763	0.00690979	0.0378171	2.02734	0	0	0.796081	0	7.25835	5.27318	6.17075	16.643	0	6.65912	19.0654	12.4851	7.18233	13.3338	23.3595	8.42591	6.75502
ENSG00000077585	GPR137B	1	236142505	236221865	79361	+	protein_coding	565.92	831.417	353.523	-1.28744	0.000119505	0.00159456	744.816	841.839	377.843	1418.83	1027.93	662.415	617.846	959.811	195.662	266.956	1055.85	376.08	155.311	257.472	406.475	172.551	288.358	360.522
ENSG00000077942	FBLN1	22	45502238	45601135	98898	+	protein_coding	768.517	80.4437	1318.98	3.5864	3.7206e-11	7.45916e-09	43.1655	14.4526	298.158	23.3125	4.39378	70.7418	100.093	89.233	1202.47	831.579	125.63	2279.62	2102.87	1267	334.679	2707.96	802.671	1535.27
ENSG00000077943	ITGA8	10	15513949	15720125	206177	-	protein_coding	591.166	30.9713	1039.32	4.38564	6.48958e-13	2.46702e-10	8.08902	17.355	77.785	28.4013	0.700494	11.6594	86.5789	17.2015	324.078	1043.46	4.42827	282.787	3390.59	1460.38	635.998	2320.92	803.759	126.807
ENSG00000078098	FAP	2	162170684	162245151	74468	-	protein_coding	271.132	58.571	441.18	2.69328	5.70564e-09	4.70533e-07	20.0218	41.2594	189.832	44.8411	5.63629	53.6581	78.3629	34.9562	419.291	663.108	51.6586	819.436	335.495	405.372	273.615	532.506	476.804	434.514
ENSG00000078328	RBFOX1	16	6019094	7713338	1694245	+	protein_coding	1.55606	2.94563	0.444406	-1.98291	0.00598814	0.0340489	0.694638	11.5971	2.97551	0.307451	1.08278	0.809855	2.5214	3.57628	0	0	0	2.94426	1.15698	0	0	0	0	0.342822
ENSG00000078401	EDN1	6	12290363	12297194	6832	+	protein_coding	215.955	421.734	51.3315	-2.66153	1.77781e-06	5.42581e-05	387.993	476.796	1719.82	109.385	21.486	42.2588	592.601	23.5282	37.4977	80.6826	21.7993	36.5701	54.3425	72.1822	72.7357	45.5878	58.3042	33.6129
ENSG00000078725	BRINP1	9	119153458	119369467	216010	-	protein_coding	6.3916	0.870016	10.8089	3.01379	4.22274e-06	0.000107916	1.0882	0.454731	0.622186	0	0	0	4.18169	0.613322	19.3767	4.73219	0	1.62399	8.80614	5.8854	10.2386	31.9294	23.449	2.04709
ENSG00000079150	FKBP7	2	178463664	178478600	14937	-	protein_coding	49.1036	19.153	73.0641	1.79791	3.27057e-05	0.000563829	17.3195	18.8171	59.5025	16.4822	10.7988	8.46149	18.8862	2.95631	46.1398	120.177	41.6357	89.4442	137.878	48.9412	26.7553	96.4532	41.2668	81.9498
ENSG00000079931	MOXD1	6	132296055	132401545	105491	-	protein_coding	124.143	16.6188	210.162	3.18055	8.08978e-08	4.31505e-06	7.59629	1.12034	62.2186	4.82149	0	2.91655	36.4769	17.8004	221.194	65.8929	34.8558	301.062	69.3342	314.582	205.389	201.816	209.394	478.099
ENSG00000080293	SCTR	2	119439843	119525301	85459	-	protein_coding	4.51592	6.71635	2.75557	-1.44986	0.00276279	0.0188476	6.70224	6.65651	10.2547	5.11554	7.37945	4.68725	9.50385	3.43127	4.43192	0	6.54035	2.97157	1.23949	3.07688	6.30429	0.494041	0	2.49717
ENSG00000080493	SLC4A4	4	71186757	71572087	385331	+	protein_coding	49.5654	10.8046	80.5741	2.51593	6.56092e-06	0.000154122	22.6794	1.44365	35.7131	3.24061	0	5.37038	12.0922	5.89701	38.4475	90.9989	19.1752	36.7006	237.979	42.57	27.7247	84.0809	122.614	105.45
ENSG00000080573	COL5A3	19	9959561	10010471	50911	-	protein_coding	109.259	28.2242	174.088	2.42675	1.05509e-11	2.649e-09	42.9444	7.34127	67.8017	17.3015	14.453	35.2747	14.907	25.7697	101.015	318.139	123.425	361.622	112.653	173.867	55.6225	166.121	126.878	201.533
ENSG00000080644	CHRNA3	15	78593052	78621295	28244	-	protein_coding	10.9753	21.1239	2.85649	-2.22088	0.000977719	0.00851919	12.2747	77.4167	2.87877	33.8365	0.939541	2.11757	5.42401	34.1033	0	0	11.9319	1.34927	0.281403	7.78026	3.49585	1.73625	0	1.98995
ENSG00000081052	COL4A4	2	227002711	227164113	161403	-	protein_coding	73.3972	21.0213	115.298	2.25304	9.39502e-06	0.000206123	19.9102	11.5199	51.6648	12.591	6.36622	14.8799	39.4742	11.7641	231.804	40.3413	10.0612	154.28	13.3473	204.713	123.651	227.939	91.6208	55.2213
ENSG00000081248	CACNA1S	1	201039512	201112566	73055	-	protein_coding	5.6694	0.1105	10.1165	2.8447	0.000849516	0.00767833	0	0	0.884	0	0	0	0	0	0	0	0	1.15368	93.838	0	0	1.48456	4.20418	0.48475
ENSG00000081377	CDC14B	9	96490241	96619830	129590	-	protein_coding	168.476	104.174	219.917	1.09258	0.000628893	0.00606617	94.2214	112.236	86.3828	178.903	52.0885	76.1758	79.5705	153.817	86.1816	260.555	70.7647	146.379	425.243	186.581	192.703	434.72	246.443	149.603
ENSG00000081818	PCDHB4	5	141121799	141125623	3825	+	protein_coding	13.0805	3.21373	20.9739	2.3227	5.17143e-05	0.000812613	1.18073	2.96039	9.75314	2.78673	0.563604	0	3.42669	5.03856	7.24296	9.52382	0	14.569	80.1306	13.4092	23.4493	32.2872	2.94954	26.177
ENSG00000081853	PCDHGA2	5	141338760	141512979	174220	+	protein_coding	28.5644	9.82015	43.5599	1.85383	0.00181547	0.0136636	6.1147	3.84216	46.7357	2.35043	0	4.7406	12.1749	2.60274	30.9356	47.0617	13.3559	49.1491	54.8681	26.2467	4.82771	126.883	50.0202	32.2503
ENSG00000081985	IL12RB2	1	67307364	67396900	89537	+	protein_coding	25.2199	11.7244	36.0163	1.46957	0.0015537	0.0121668	18.8312	7.96823	22.1043	9.79769	11.2919	7.89384	8.64784	7.26049	60.4641	22.6485	3.15247	47.0325	13.6106	46.4318	17.2017	18.4778	27.7382	103.405
ENSG00000082175	PGR	11	101029624	101130524	100901	-	protein_coding	65.1754	6.21963	112.34	3.61553	3.33329e-09	3.0163e-07	0.50004	2.19401	11.7253	1.15618	0	7.00495	21.3423	5.83416	162.751	90.0289	0	81.1677	355.471	126.757	32.0593	193.032	56.4129	25.7189
ENSG00000082196	C1QTNF3	5	34019448	34043832	24385	-	protein_coding	26.5722	12.283	38.0036	1.50067	0.00325637	0.0213677	15.8394	3.9354	32.2908	7.85473	7.69297	12.6402	6.71891	11.2917	30.4687	19.4222	6.29418	92.429	70.2462	13.268	9.22306	43.3433	9.24947	86.0921
ENSG00000082212	ME2	18	50878734	50954257	75524	+	protein_coding	727.844	1055.05	466.079	-1.18092	9.73749e-05	0.00134814	592.946	1706.15	367.675	1438.41	1520.18	811.247	721.382	1282.4	310.914	426.007	915.341	469.245	320.025	494.498	606.743	260.339	432.365	425.311
ENSG00000082293	COL19A1	6	69866571	70209976	343406	+	protein_coding	6.51919	2.88421	9.42718	1.68732	0.000719628	0.00675643	0.555977	1.74246	9.36021	0.428507	1.82881	4.69011	3.04408	1.42352	16.706	10.9834	3.8537	10.3216	13.7025	14.4792	10.5617	5.78188	2.26771	5.61413
ENSG00000082438	COBLL1	2	164653624	164843679	190056	-	protein_coding	260.356	80.3599	404.352	2.21511	1.11716e-09	1.20281e-07	70.7534	109.347	177.242	66.2408	25.5064	63.7181	83.5541	46.5183	352.142	190.878	49.3454	342.468	1111.09	266.529	260.596	646.297	448.88	375.293
ENSG00000082458	DLG3	X	70444861	70505490	60630	+	protein_coding	61.1797	16.5241	96.9042	2.31814	7.29466e-06	0.000168459	22.5859	9.15418	51.8932	17.0426	0.781258	3.94583	21.3004	5.48978	204.793	73.9686	16.6752	97.0458	248.517	57.818	77.9188	111.013	46.6844	34.6082
ENSG00000082684	SEMA5B	3	122909193	123028605	119413	-	protein_coding	22.5359	1.05565	39.7201	4.09096	1.91974e-09	1.89175e-07	0	0	5.19886	0	0	1.00962	0	2.23673	20.7555	24.1709	8.60835	20.9296	179.704	15.87	23.9646	87.4154	8.45224	7.33076
ENSG00000083067	TRPM3	9	70529063	71446904	917842	-	protein_coding	17.9762	9.04904	25.118	1.38751	0.00668407	0.036879	15.6686	2.84259	14.4587	12.6137	1.03601	4.98004	17.8077	2.98502	57.0447	3.48377	0.579241	15.4877	33.3513	16.0937	29.2121	50.3599	33.9965	11.5711
ENSG00000083720	OXCT1	5	41730065	41870519	140455	-	protein_coding	90.374	36.8453	133.197	1.80876	2.79165e-11	5.90205e-09	38.3278	42.7259	67.2291	33.3399	25.2352	33.46	28.8831	25.5612	60.8137	176.535	86.2953	108.796	148.649	102.509	145.947	226.103	182.212	94.1085
ENSG00000084110	HAL	12	95972662	95996365	23704	-	protein_coding	17.4281	31.6233	6.07199	-2.15873	8.02312e-05	0.00115247	9.34969	9.85597	21.9209	58.6966	11.6166	90.2021	11.6345	39.7101	4.3775	3.25736	10.7442	4.74277	3.3994	4.58447	19.081	0	5.34792	5.18526
ENSG00000084636	COL16A1	1	31652247	31704319	52073	-	protein_coding	350.357	67.4208	576.707	2.7542	5.89182e-07	2.15701e-05	29.7571	26.7135	278.951	33.8887	0	35.5029	95.7317	38.8212	723.536	766.473	45.3762	549.117	692.155	323.112	333.169	948.381	641.713	744.032
ENSG00000084710	EFR3B	2	25042130	25159137	117008	+	protein_coding	72.5319	117.321	36.7007	-1.54744	0.000409691	0.00429953	127.01	54.9001	98.1672	409.907	77.3918	39.576	60.1913	71.4236	36.1816	25.7168	109.225	35.4779	32.4516	26.8523	36.9783	19.6007	19.2719	25.2514
ENSG00000085117	CD82	11	44564427	44620363	55937	+	protein_coding	337.3	475.658	226.613	-1.04962	0.00697887	0.0380809	219.402	239.776	309.132	382.451	373.598	1395.35	276.244	609.309	173.3	173.416	256.362	220.795	136.758	416.859	333.605	79.2782	86.4303	389.322
ENSG00000085514	PILRA	7	100367530	100400099	32570	+	protein_coding	469.123	704.22	281.045	-1.34045	7.92472e-06	0.000179278	750.202	508.061	340.083	769.905	808.726	1189.12	482.646	785.018	174.761	140.963	689.194	252.218	113.746	374.81	311.818	208.421	233.596	310.928
ENSG00000085662	AKR1B1	7	134442350	134459284	16935	-	protein_coding	458.457	704.855	261.339	-1.35411	2.85973e-11	5.99153e-09	438.78	1145.73	803.16	482.23	371.46	678.192	800.789	918.493	268.767	188.648	154.08	334.943	331.684	289.835	251.105	206.087	225.372	362.87
ENSG00000086205	FOLH1	11	49146635	49208670	62036	-	protein_coding	3.65868	1.04902	5.7464	2.00869	0.00290263	0.0195949	0	0.281081	1.68121	1.43194	0	0.917918	1.5782	2.50183	0	8.61953	0	3.52493	8.40618	6.24051	9.74607	0	13.9673	6.95944
ENSG00000086289	EPDR1	7	37683843	37951941	268099	+	protein_coding	179.321	104.964	238.806	1.15013	0.00129873	0.0106088	69.3883	43.6856	181.911	208.733	80.5576	46.2662	109.273	99.8988	157.334	358.201	61.6378	226.825	401.83	175.342	117.791	257.434	293.377	338.292
ENSG00000086300	SNX10	7	26291895	26374329	82435	+	protein_coding	451.522	660.822	284.081	-1.19807	0.00357069	0.0228761	499.969	866.027	259.879	847.674	580.825	1340.94	304.824	586.433	150.345	247.252	580.408	370.507	70.3509	534.408	424.98	59.2187	170.285	233.059
ENSG00000086570	FAT2	5	151504093	151568944	64852	-	protein_coding	39.5243	56.8576	25.6577	-1.23617	6.5144e-05	0.000978043	73.5513	87.2349	26.6841	42.0596	47.2958	58.9409	60.3081	58.7863	58.7771	21.8183	20.3147	21.5531	18.0041	5.10077	26.1277	21.7909	44.8794	18.211
ENSG00000086730	LAT2	7	74199652	74229834	30183	+	protein_coding	299.829	465.237	167.503	-1.44547	7.0988e-08	3.88446e-06	343.594	401.727	224.266	395.483	605.199	408.135	500.893	842.597	121.363	81.1619	206.979	165.561	128.714	188.481	204.364	111.756	204.85	261.799
ENSG00000086991	NOX4	11	89324356	89498187	173832	-	protein_coding	51.0905	7.79955	85.7232	3.11497	2.56256e-09	2.39337e-07	3.60866	3.6155	27.4954	8.06077	0	3.74735	13.956	1.91273	90.0305	135.976	11.0006	142.886	116.978	103.441	55.0742	106.723	40.134	54.9895
ENSG00000087076	HSD17B14	19	48813017	48836678	23662	-	protein_coding	52.2816	77.9438	31.7519	-1.18827	6.31065e-06	0.000149603	35.8268	123.825	46.5386	84.0308	40.7731	91.9672	86.303	114.286	25.491	37.7083	18.6354	32.1033	47.2123	20.6877	28.7693	23.5209	31.142	52.2483
ENSG00000087086	FTL	19	48965301	48966878	1578	+	protein_coding	34571.7	52688.3	20078.5	-1.40254	1.66355e-06	5.14752e-05	33766.6	71688.4	22269.7	58538.9	48848	55551.9	41249.1	89593.6	13615.1	20819.5	32244.6	27177.3	11559.2	22481.8	20933.3	7692.57	15758.8	28502.8
ENSG00000087116	ADAMTS2	5	179110851	179345430	234580	-	protein_coding	464.206	257.522	629.553	1.25594	0.00210547	0.0153591	482.095	78.2366	374.092	286.914	46.5372	295.632	327.571	169.097	393.114	982.959	328.388	732.047	1086.89	315.762	216.758	472.568	584.657	1182.39
ENSG00000087237	CETP	16	56961850	56983845	21996	+	protein_coding	8.79092	3.65215	12.9019	1.62956	0.00241991	0.0171108	2.9738	1.24267	5.10086	3.81998	1.54515	5.20058	4.25815	5.07605	9.92849	3.26376	1.62798	8.2825	9.7186	40.645	2.35384	2.52737	12.1295	38.5423
ENSG00000087253	LPCAT2	16	55508998	55586670	77673	+	protein_coding	623.997	882.327	417.334	-1.13037	2.59039e-07	1.0916e-05	718.622	752.665	834.884	1281.02	1177.5	606.143	564.655	1123.12	284.093	388.883	638.875	251.946	345.253	664.436	411.924	361.939	443.65	382.338
ENSG00000087258	GNAO1	16	56191347	56357457	166111	+	protein_coding	32.5295	12.7247	48.3734	1.78236	0.000532938	0.00533535	6.42622	2.99442	31.7	3.04439	0.944121	7.90408	35.2763	13.508	30.2383	56.8096	16.0106	31.6428	127.177	18.6443	43.8244	88.6991	52.8336	17.8543
ENSG00000087266	SH3BP2	4	2793023	2841098	48076	+	protein_coding	1183.41	1658.73	803.161	-1.0597	0.00011851	0.00158486	1303.7	1204.86	1130.63	1492.6	1048.52	3458.92	1577.02	2053.6	591.297	623.914	1451.54	907.029	419.294	651.705	892.302	606.014	667.633	1220.88
ENSG00000087303	NID2	14	52004803	52069228	64426	-	protein_coding	166.97	56.3707	255.449	2.13112	7.73734e-10	8.95221e-08	59.2871	54.4305	96.4426	55.8196	10.4965	73.3841	77.3255	23.7794	274.166	356.722	84.5785	334.358	399.825	234.008	108.812	318.629	230.889	212.502
ENSG00000088053	GP6	19	55013705	55038264	24560	-	protein_coding	8.33407	13.142	4.48774	-1.46357	0.00441006	0.0268482	12.6257	10.5408	7.28989	14.9557	4.55138	8.87663	6.68291	39.6129	0	4.80685	9.60261	5.52319	1.81983	9.35497	0	5.4986	0	8.2713
ENSG00000088280	ASAP3	1	23428563	23484568	56006	-	protein_coding	67.0517	31.7037	95.3301	1.49956	0.000879408	0.007857	25.2637	37.4815	107.689	13.4327	0.717757	22.0865	25.809	21.1496	78.1335	92.2647	25.9927	73.0604	116.047	88.2082	96.6293	164.421	88.7756	129.769
ENSG00000088320	REM1	20	31475293	31484905	9613	+	protein_coding	7.4698	2.51183	11.4362	1.97861	0.000258269	0.00297489	2.04207	3.19998	6.56756	0	0	2.97597	4.87336	0.435707	6.81777	16.8089	3.35375	10.2853	29.078	3.54994	12.1226	16.1763	4.16458	12.0046
ENSG00000088340	FER1L4	20	35558737	35607562	48826	-	transcribed_unitary_pseudogene	34.1134	15.1432	49.2896	1.80421	0.000163876	0.00205561	15.4561	3.18924	17.5813	6.08904	0.818592	8.42687	64.8838	4.70046	65.0626	38.615	15.5044	26.2794	31.9052	36.8871	113.555	51.0548	55.2111	58.822
ENSG00000088367	EPB41L1	20	36091504	36232799	141296	+	protein_coding	387.141	559.296	249.418	-1.19178	0.000236862	0.00277505	424.199	552.81	178.555	1121.85	456.706	398.272	490.531	851.447	230.258	167.485	521.83	133.044	409.702	208.183	122.229	172.564	218.602	310.279
ENSG00000088538	DOCK3	3	50675241	51384198	708958	+	protein_coding	60.3778	90.4671	36.3064	-1.43023	0.000499893	0.00505457	106.188	42.2397	29.3351	166.044	159.155	79.1609	45.3223	96.2913	10.2267	40.3413	144.211	17.1422	18.5909	20.1163	36.3679	32.3526	24.9875	18.7272
ENSG00000088726	TMEM40	3	12733525	12769457	35933	-	protein_coding	3.18921	6.8723	0.242748	-2.97674	6.90994e-05	0.00102617	0.333281	1.14343	1.83252	13.4147	2.04121	3.47913	3.75013	28.9839	0	0	0	0	0.531199	0	1.5828	0	0	0.313479
ENSG00000088756	ARHGAP28	18	6729718	6915716	185999	+	protein_coding	39.673	8.17978	64.8676	2.74639	1.33703e-08	9.69378e-07	9.47607	12.5878	20.4352	2.79383	0.430602	5.11956	7.54102	7.05425	102.416	41.7793	12.2807	145.231	24.5779	76.3088	31.7912	88.1831	53.4214	72.6868
ENSG00000088827	SIGLEC1	20	3686970	3707128	20159	-	protein_coding	1122.31	1600.87	739.466	-1.02331	0.00298635	0.0199973	1768.75	1885.67	1025.68	614.531	1034	2508.15	2325.8	1644.42	709.287	376.072	491.306	1206.89	403.73	838.015	460.983	280.995	1079.74	1547.65
ENSG00000088882	CPXM1	20	2794069	2800637	6569	-	protein_coding	46.8266	12.8745	73.9883	2.38502	2.55613e-05	0.000463692	6.63673	1.27999	17.5135	3.14776	51.7255	2.97597	9.25939	10.457	30.68	40.3413	15.0919	132.566	213.08	112.415	38.7924	33.8232	8.32917	114.764
ENSG00000089060	SLC8B1	12	113298759	113359493	60735	-	protein_coding	486.735	691.123	323.225	-1.13077	1.13576e-09	1.21161e-07	603.707	632.202	479.161	754.636	782.962	820.79	611.476	844.049	378.795	245.58	463.589	348.23	214.396	267.974	225.989	303.652	285.906	498.139
ENSG00000089101	CFAP61	20	20052514	20360702	308189	+	protein_coding	12.5251	20.1553	6.42091	-1.71106	0.00853263	0.0441162	20.522	28.4845	0.92923	60.5108	19.6275	3.84867	13.3	14.0195	13.648	13.0972	20.1557	4.04521	0.252921	6.9151	0	0	2.20964	3.88533
ENSG00000089123	TASP1	20	13389392	13638940	249549	-	protein_coding	43.1852	26.1215	56.8362	1.12476	7.24488e-06	0.000167983	18.5976	26.1617	26.3896	21.5843	17.4988	40.6776	28.063	29.9994	51.1086	61.1785	24.4212	56.255	86.5773	60.5825	39.7695	89.7874	56.7467	41.935
ENSG00000089472	HEPH	X	66162549	66268867	106319	+	protein_coding	184.635	30.0481	308.305	2.91975	8.01248e-07	2.81053e-05	5.53275	9.4433	134.526	11.7648	0	4.3003	56.6751	18.1429	294.867	245.698	22.2693	413.845	748.895	230.433	123.195	227.974	277.741	498.132
ENSG00000089558	KCNH4	17	42156891	42181278	24388	-	protein_coding	8.18876	13.1479	4.22148	-1.48706	0.00534209	0.0311602	7.26352	6.50407	6.75696	4.5542	8.08724	41.7366	18.3248	11.9555	6.92869	6.83294	0	4.40914	3.39111	0	2.46397	7.47249	4.23234	6.48418
ENSG00000089639	GMIP	19	19629476	19643667	14192	-	protein_coding	529.244	752.25	350.84	-1.12358	2.6124e-05	0.000471326	625.62	635.523	468.4	775.782	574.17	1156.82	671.471	1110.22	354.489	261.109	541.004	356.265	149.853	342.379	360.018	201.585	315.541	626.154
ENSG00000090534	THPO	3	184371935	184378144	6210	-	protein_coding	3.04328	0.306186	5.23295	2.85148	4.91464e-05	0.000781771	0.481679	0	0	0.742488	0	0	0.919615	0.305708	17.5761	6.34375	1.17655	13.0757	5.01456	0	0	4.12723	3.92934	1.08634
ENSG00000090539	CHRD	3	184380073	184390736	10664	+	protein_coding	32.6718	9.07548	51.5488	2.33465	3.16265e-06	8.54414e-05	3.81993	4.9239	19.4482	1.16396	2.39868	4.38474	33.182	3.28238	60.8673	41.6852	10.1091	49.4279	41.1014	61.0282	15.2629	65.0143	90.2837	80.708
ENSG00000090674	MCOLN1	19	7522626	7534009	11384	+	protein_coding	298.496	428.258	194.686	-1.08164	0.0003999	0.00421772	311.398	369.787	282.401	292.762	321.109	589.991	581.752	676.864	126.832	59.3632	182.294	240.3	172.207	187.795	181.365	121.819	250.575	424.312
ENSG00000091262	ABCC6	16	16148928	16223522	74595	-	protein_coding	44.0289	73.0041	20.8488	-1.75461	3.98311e-05	0.000653713	86.6284	18.3547	37.2686	84.2505	153.079	35.8914	62.5246	106.035	30.2834	0	43.6923	15.2558	15.2565	11.4595	8.18041	30.0158	44.8363	9.50746
ENSG00000091656	ZFHX4	8	76681219	76867285	186067	+	protein_coding	101.502	20.2334	166.517	2.66819	2.30624e-06	6.78912e-05	4.54785	6.89205	89.4305	13.9305	0	15.8491	27.4712	3.74629	88.6109	277.978	33.4048	190.912	153.911	97.0715	70.8276	332.952	267.556	151.949
ENSG00000091844	RGS17	6	153004459	153131249	126791	-	protein_coding	17.0641	6.8125	25.2653	1.75682	3.03629e-05	0.000529326	4.62386	6.68835	5.79585	10.6098	8.65635	8.29354	6.83228	2.99992	23.75	34.2156	18.3073	19.3856	14.8397	24.0871	16.4509	70.0138	28.2576	3.34549
ENSG00000091879	ANGPT2	8	6499651	6563409	63759	-	protein_coding	137.054	38.6452	215.781	2.29943	2.08317e-08	1.40832e-06	28.8692	40.819	79.1535	15.8984	26.8503	37.1463	53.2658	27.1593	139.955	392.152	21.08	129.166	466.082	282.868	189.878	115.96	340.285	80.382
ENSG00000091972	CD200	3	112332347	112362812	30466	+	protein_coding	118.713	43.8902	178.571	1.85956	0.000275989	0.00313552	46.2315	39.7701	154.525	26.7242	1.74922	8.94198	61.6169	11.5622	118.241	192.853	20.9062	263.488	121.811	185.266	175.173	279.73	181.267	246.977
ENSG00000091986	CCDC80	3	112596794	112649530	52737	-	protein_coding	4289.67	379.023	7418.19	3.89902	8.97806e-16	1.2282e-12	273.33	150.951	1219.27	273.625	25.3848	111.175	557.341	421.108	6030.46	13702.6	786.683	7535.81	7229.79	8371.62	4975.72	8815	5314.47	11419.7
ENSG00000092067	CEBPE	14	23117304	23119616	2313	-	protein_coding	7.89277	14.2764	2.78589	-2.37874	1.27768e-06	4.1616e-05	10.7209	8.31994	5.69188	16.5257	10.3451	24.9982	13.6454	23.9639	3.40888	6.72355	8.38436	1.14281	2.38344	0	2.42452	1.47057	0	1.92074
ENSG00000092068	SLC7A8	14	23125295	23183674	58380	-	protein_coding	603.844	883.614	380.028	-1.179	0.00120439	0.0100356	723.845	555.948	388.88	1841.33	1107.71	543.265	755.282	1152.65	146.266	249.173	1002.96	315.566	237.984	376.321	421.549	191.3	578.736	280.417
ENSG00000092607	TBX15	1	118883046	118989556	106511	-	protein_coding	12.3049	3.82583	19.0882	2.08038	6.45242e-05	0.000969364	3.81353	1.21671	14.1013	3.91893	0	1.69731	4.61633	1.2425	9.72105	12.5561	4.78191	37.8889	44.2516	11.209	13.8279	20.8952	20.7394	15.0103
ENSG00000092621	PHGDH	1	119659798	119744215	84418	+	protein_coding	32.617	10.1898	50.5589	2.12353	2.2643e-12	7.02113e-10	14.3228	6.39586	18.2979	4.81714	12.2905	5.71035	10.1832	9.50027	37.1641	52.4357	93.7598	22.8734	51.6028	88.5202	53.6535	29.3927	32.51	43.6765
ENSG00000092929	UNC13D	17	75827225	75844717	17493	-	protein_coding	536.998	744.634	370.89	-1.001	1.01079e-05	0.000218061	718.402	518.323	523.37	951.958	576.883	1072.11	729.198	866.828	433.898	367.076	537.742	428.187	150.415	344.051	388.38	249.229	440.615	369.302
ENSG00000093010	COMT	22	19941607	19969975	28369	+	protein_coding	542.965	771.996	359.741	-1.14493	1.45891e-07	6.98116e-06	762.765	693.762	639.784	841.69	658.636	705.38	738.484	1135.47	265.013	269.095	526.047	361.321	336.505	439.036	255.373	208.639	278.767	657.615
ENSG00000093134	VNN3	6	132722787	132734765	11979	-	protein_coding	18.0043	31.4369	7.25829	-1.91617	0.000852327	0.00770075	3.71976	8.25096	16.0986	68.4786	16.2774	103.07	8.8584	26.7413	11.4009	0	18.4456	3.5868	2.47461	3.09811	10.5797	7.1546	9.57146	6.27118
ENSG00000094796	KRT31	17	41393724	41397592	3869	-	protein_coding	4.0279	7.75943	1.04267	-2.2838	0.000887863	0.0079142	6.63673	2.55998	0.875674	7.08246	7.95777	2.38078	9.74672	24.8353	0	0	6.70749	2.28563	0.953377	0	0	0	0	0.480185
ENSG00000094963	FMO2	1	171185208	171211230	26023	+	protein_coding	252.469	18.8059	439.4	3.8596	7.46102e-10	8.67567e-08	3.10133	2.39856	47.5864	22.403	0	3.47788	54.2274	17.2528	484.099	673.857	0	304.094	162.87	1090.98	427.307	473.377	616.513	160.903
ENSG00000095203	EPB41L4B	9	109171975	109320964	148990	-	protein_coding	5.75933	12.1465	0.649609	-2.68136	0.000704937	0.00665071	22.7556	18.4681	43.4893	0	0	0.701111	10.7312	1.02648	0	0	0	1.85234	0.386323	1.39389	0	1.73226	0	1.13127
ENSG00000095303	PTGS1	9	122370530	122395703	25174	+	protein_coding	945.322	1501.24	500.591	-1.65761	1.97641e-09	1.93123e-07	1346.67	1385.33	1927.91	1009.68	1582.17	819.936	2013.55	1924.65	327.784	554.457	1041.33	443.996	290.138	411.567	490.596	181.877	425.606	838.559
ENSG00000095383	TBC1D2	9	98198999	98255721	56723	-	protein_coding	378.296	541.003	248.13	-1.13363	5.14641e-06	0.000126383	441.195	636.071	321.528	596.604	403.31	645.089	513.039	771.187	160.252	207.956	410.639	273.316	187.044	245.084	207.423	121.512	259.319	408.758
ENSG00000095637	SORBS1	10	95311771	95561414	249644	-	protein_coding	344.247	101.828	538.182	2.28253	1.92064e-07	8.62287e-06	118.814	77.1056	159.357	105.815	14.6705	48.5141	198.129	92.2213	284.862	259.879	51.7347	313.767	1923.15	389.426	260.189	1160.73	549.282	188.801
ENSG00000095970	TREM2	6	41158506	41163186	4681	-	protein_coding	425.175	708.519	198.5	-1.86061	2.32902e-06	6.83021e-05	537.986	716.454	277.727	992.229	1132.73	237.278	589.83	1183.92	70.0404	118.286	707.456	90.5412	151.188	147.249	207.745	131.523	207.666	153.306
ENSG00000096696	DSP	6	7541575	7586717	45143	+	protein_coding	156.316	45.342	245.094	2.19191	2.41998e-05	0.000442445	8.46915	9.85874	143.712	34.502	6.60071	43.7272	84.8882	30.9776	161.575	412.44	25.8312	313.703	531.95	401.954	64.0668	105.475	157.915	276.035
ENSG00000097021	ACOT7	1	6264269	6394391	130123	-	protein_coding	280.211	418.272	169.763	-1.29443	6.1796e-06	0.000146795	566.463	377.753	431.783	609.181	221.053	204.191	450.151	485.603	168.323	120.205	309.739	143.829	105.77	165.214	127.287	89.7967	184.365	283.096
ENSG00000097096	SYDE2	1	85156873	85201046	44174	-	protein_coding	28.3548	11.4749	41.8588	1.63466	0.00305635	0.0203372	9.68303	18.1288	37.5009	6.01839	0	6.97547	10.5748	2.9179	26.0706	26.0528	5.19812	22.9601	168.061	35.1468	2.02961	58.0371	45.184	29.8477
ENSG00000099194	SCD	10	100347124	100364834	17711	+	protein_coding	1592.45	2213.38	1095.7	-1.03035	0.00730155	0.0393249	1483.05	5043.16	1424.28	2508.77	1674.32	1286.81	1362.59	2924.03	565.875	1190.07	2664.55	1486.8	584.897	1135.98	1335.91	182.351	591.371	1219.19
ENSG00000099256	PRTFDC1	10	24848607	24952604	103998	-	protein_coding	18.3724	8.06478	26.6185	1.54198	0.00111315	0.00942391	6.10683	8.62755	28.4603	1.6107	1.47533	3.31039	5.23373	9.69336	37.9196	56.093	3.13583	19.4925	44.5069	19.7443	8.9899	39.3329	15.4419	21.5281
ENSG00000099282	TSPAN15	10	69451473	69507669	56197	+	protein_coding	261.834	377.401	169.381	-1.10994	0.00027527	0.0031304	273.258	657.538	190.271	426.753	278.878	125.89	372.499	694.122	139.232	129.31	308.149	164.756	232.877	105.869	132.413	90.7149	192.769	197.721
ENSG00000099785	MARCH2	19	8413270	8439017	25748	+	protein_coding	281.596	407.089	181.201	-1.17063	8.52935e-05	0.0012095	339.32	280.223	405.715	417.836	251.886	438.523	451.712	671.493	78.9094	125.103	120.625	131.862	298.983	200.716	124.496	145.877	117.238	468.203
ENSG00000099953	MMP11	22	23768226	23784316	16091	+	protein_coding	269.589	46.1724	448.322	2.7715	9.70188e-06	0.000211261	31.2565	8.34068	144.023	9.5279	11.4973	17.1454	37.9073	109.681	125.891	100.397	19.5777	1269.38	202.571	294.308	82.0981	115.449	421.397	1852.15
ENSG00000099958	DERL3	22	23834503	23839128	4626	-	protein_coding	150.438	30.8422	246.114	2.79389	3.73494e-09	3.32796e-07	22.6169	10.207	50.2888	37.4472	12.6244	13.596	75.7863	24.1708	599.371	63.3959	18.2721	74.8854	84.7977	484.343	523.34	111.533	304.657	196.544
ENSG00000099994	SUSD2	22	24181259	24189110	7852	+	protein_coding	93.3256	25.3286	147.723	2.2193	0.00011803	0.00158059	4.37744	4.33011	126.798	8.0371	2.34101	9.74678	35.9877	11.0113	109.611	7.20639	23.3648	39.1963	172.826	344.017	44.1768	162.347	170.483	404.004
ENSG00000099998	GGT5	22	24219654	24245142	25489	-	protein_coding	146.052	44.5935	227.218	2.19124	1.78894e-06	5.4509e-05	79.4297	13.8024	115.61	17.8286	7.08474	22.4742	76.4525	24.0658	374.414	226.731	37.9906	236.937	129.222	365.645	267.52	205.955	259.275	168.496
ENSG00000100031	GGT1	22	24583750	24629005	45256	+	protein_coding	93.5267	136.435	59.2003	-1.41543	4.04048e-05	0.000662195	182.623	82.6061	69.4019	109.041	125.054	194.436	112.89	215.425	24.3653	80.6504	165.725	48.8075	18.8748	89.9137	47.3522	16.8037	25.3025	74.208
ENSG00000100083	GGA1	22	37608475	37633564	25090	+	protein_coding	473.349	675.222	311.851	-1.12094	1.74475e-06	5.34598e-05	516.699	623.268	384.67	556.819	657.968	1064.54	699.882	897.934	289.227	210.793	512.247	293.026	246.724	181.61	292.603	369.512	282.301	440.47
ENSG00000100219	XBP1	22	28794555	28800597	6043	-	protein_coding	1135.03	472.109	1665.37	1.74216	6.44569e-08	3.60339e-06	483.06	426.336	580.156	384.028	400.079	480.614	588.241	434.36	2983.69	1093.12	523.125	1022.54	779.296	3047.02	3148.49	714.884	1976.61	1364.94
ENSG00000100228	RAB36	22	23145326	23164350	19025	+	protein_coding	19.6128	12.3519	25.4216	1.01325	0.00851434	0.0440707	20.2111	4.99765	24.7206	13.8192	1.86424	12.5491	13.5082	7.14502	34.0526	33.5822	11.7851	39.9058	24.8632	15.7086	16.1463	26.4122	19.5125	32.2475
ENSG00000100234	TIMP3	22	32801701	32863043	61343	+	protein_coding	8048.1	2075.19	12826.4	2.44538	1.19649e-06	3.94212e-05	1169.08	567.676	4834.16	3181.6	538.741	596.385	3504.43	2209.47	9589.19	3936.64	2791.99	30081.2	8119.91	10531.5	2310.57	8954.32	15425.6	36523.3
ENSG00000100276	RASL10A	22	29312933	29319679	6747	-	protein_coding	40.7426	78.9253	10.1965	-2.68081	1.09992e-11	2.72125e-09	72.7519	144.396	31.1272	76.22	23.8856	30.3167	96.8719	155.833	14.5963	6.44477	12.573	11.2932	10.5686	7.14018	3.30524	13.1267	7.98381	14.933
ENSG00000100280	AP1B1	22	29327680	29423179	95500	-	protein_coding	2136.57	3261.32	1236.77	-1.36095	8.47577e-08	4.44949e-06	2551.91	4926.24	1873.17	3209.18	2890.61	1653.98	3546.91	5438.53	1004.32	890.991	1440.77	1562.11	1010.77	1191.74	1028.57	811.211	1260.1	2167.12
ENSG00000100292	HMOX1	22	35380361	35394214	13854	+	protein_coding	1632.43	2379.08	1035.1	-1.26236	0.0025038	0.0175175	1092.67	2583.09	801.471	1681.47	1777.04	3757.52	2490.54	4848.82	359.019	739.38	2188.07	1115.87	412.695	613.617	515.175	407.77	841.33	3158.12
ENSG00000100300	TSPO	22	43151514	43163242	11729	+	protein_coding	519.006	755.591	329.738	-1.19968	1.28705e-05	0.000263715	654.874	640.415	674.032	794.949	479.884	880.755	805.066	1114.75	156.6	215.368	505.671	336.471	364.917	343.105	312.786	157.03	218.495	686.94
ENSG00000100302	RASD2	22	35540868	35554001	13134	+	protein_coding	14.0941	5.01379	21.3583	1.88422	0.000812147	0.00742134	2.04207	11.5199	0	3.14776	3.18311	1.78558	5.3607	13.0712	17.0444	16.8089	8.38436	23.9991	59.1094	14.1998	7.27357	0	24.9875	41.7761
ENSG00000100311	PDGFB	22	39223359	39244751	21393	-	protein_coding	393.936	588.561	238.236	-1.26427	0.000511815	0.00515942	481.089	405.61	894.141	460.868	551.556	300.349	1011.38	603.495	131.636	104.538	424.118	231.487	287.803	100.517	71.7152	177.94	366.526	486.083
ENSG00000100320	RBFOX2	22	35738736	36028425	289690	-	protein_coding	459.115	235.471	638.029	1.41802	0.000146107	0.00186696	198.85	250.673	607.13	228.367	51.0625	116.927	314.323	116.439	469.123	707.569	187.089	596.63	1536.16	607.616	265.126	790.34	623.86	596.78
ENSG00000100336	APOL4	22	36189124	36204840	15717	-	protein_coding	59.5404	36.1993	78.2132	1.10174	0.00756983	0.0403308	85.8489	13.1792	50.7923	25.0032	18.5415	31.6313	34.0648	30.5333	137.354	49.8459	7.7035	114.907	61.6264	166.451	75.7754	35.5822	68.3411	64.5458
ENSG00000100364	KIAA0930	22	45190338	45240769	50432	-	protein_coding	1327.96	1979.07	807.072	-1.28917	4.62943e-07	1.76495e-05	2051.25	1371.48	1141.8	3000.72	1882.69	1537.45	1951.59	2895.6	645.44	609.938	1259.89	784.75	621.009	709.811	625.581	473.949	893.285	1447.06
ENSG00000100368	CSF2RB	22	36913628	36940449	26822	+	protein_coding	1106.11	1598.27	712.39	-1.1187	0.00210081	0.0153347	1399.16	715.601	2546.23	890.962	784.083	2997.57	1982.65	1469.87	583.463	535.612	543.042	936.909	192.494	1123.68	866.447	321.725	632.821	1387.71
ENSG00000100448	CTSG	14	24573522	24576260	2739	-	protein_coding	6.82567	1.54829	11.0476	2.22629	0.00147065	0.0116292	1.09318	0	4.21897	0	0	1.91175	4.69594	0.466494	3.64975	14.3973	0	17.1299	1.53111	25.3385	7.78751	17.3193	22.2942	1.02823
ENSG00000100505	TRIM9	14	50975262	51096061	120800	-	protein_coding	12.9927	5.49259	18.9928	1.7483	8.56397e-06	0.00018896	15.3924	1.31801	2.70505	5.67219	5.30342	7.70147	2.20852	3.63964	14.4819	14.652	34.0189	14.4169	3.17687	20.4896	24.7706	38.5546	9.86215	15.5041
ENSG00000100558	PLEK2	14	67386983	67412200	25218	-	protein_coding	60.9955	86.585	40.5239	-1.16921	0.0009316	0.00822837	73.1399	70.8772	36.729	126.514	132.697	38.7427	63.9343	150.046	38.8117	51.8118	86.114	24.8763	17.4307	27.2364	63.5673	27.9566	43.4198	24.0146
ENSG00000100599	RIN3	14	92513774	92688994	175221	+	protein_coding	810.805	1138.63	548.544	-1.08922	8.20457e-07	2.84826e-05	883.479	1183.13	734.002	1078.67	1207.44	1257.71	1039.83	1724.78	399.583	407.482	925.101	576.754	360.123	484.46	512.756	417.333	479.711	922.136
ENSG00000100600	LGMN	14	92703807	92748702	44896	-	protein_coding	3436.88	6124.5	1286.79	-2.16522	2.91282e-10	3.87089e-08	3748.54	8329.75	2728.79	9917.04	6230.61	2180.79	6066.44	9794.03	753.25	814.031	2130	1576.95	1087.34	1707.12	769.212	453.032	1498.83	2078.16
ENSG00000100604	CHGA	14	92923080	92935293	12214	+	protein_coding	3.46495	6.06399	1.38572	-1.73304	0.00137355	0.0110646	4.52757	6.5476	6.60675	2.85955	4.98332	11.9523	3.26518	7.76964	0	0	2.03111	0.837929	1.77965	0	0	6.22259	0	2.98595
ENSG00000100625	SIX4	14	60709528	60724348	14821	-	protein_coding	17.67	5.22305	27.6276	2.15283	9.9095e-05	0.00136688	1.21928	3.68627	16.7937	9.39732	0	2.77782	7.40161	0.508371	19.0469	61.9461	4.00491	25.5415	49.8992	19.835	8.48659	39.7455	12.2123	35.5585
ENSG00000100626	GALNT16	14	69259277	69357033	97757	+	protein_coding	26.6869	6.13001	43.1323	2.37866	9.79295e-05	0.00135401	6.05479	6.91856	18.1555	4.72621	0.397007	7.14473	4.21344	1.42982	34.5595	8.53224	0.836578	26.2124	117.583	21.8211	3.62873	145.198	45.388	27.5634
ENSG00000100628	ASB2	14	93934153	93976791	42639	-	protein_coding	23.6093	8.10622	36.0117	1.84723	0.000254527	0.00294491	10.5788	4.74044	9.36518	6.33966	2.01827	13.0213	9.6528	9.13336	18.6369	22.6518	1.39631	7.32461	146.8	40.6655	15.4466	53.3061	45.1412	8.7477
ENSG00000100739	BDKRB1	14	96255824	96268967	13144	+	protein_coding	2.0205	0.293336	3.40224	2.61055	0.000572302	0.00563721	0.792845	0	0	0.871436	0	0	0.682408	0	0	3.72274	3.71385	5.06209	2.63936	2.62074	0	1.62847	0	14.6351
ENSG00000100842	EFS	14	23356402	23365752	9351	-	protein_coding	40.7858	8.64346	66.4996	2.61012	4.24839e-06	0.000108453	4.60757	5.57156	28.1109	2.22238	0	4.80609	17.6654	6.16379	29.6765	69.6221	1.89178	71.3131	118.029	51.3107	11.4117	128.309	74.4871	108.945
ENSG00000100968	NFATC4	14	24365673	24379604	13932	+	protein_coding	97.9296	42.2823	142.447	1.54889	0.00689748	0.0377697	24.5071	26.355	158.534	17.2441	0.750219	32.7839	70.6538	7.43107	269.556	113.211	12.3943	90.5326	208.119	88.1015	34.801	350.717	104.007	153.033
ENSG00000101132	PFDN4	20	54207847	54228052	20206	+	protein_coding	35.8212	17.3384	50.6074	1.49793	2.39623e-08	1.58314e-06	15.5619	13.848	6.43952	25.2616	23.0215	21.4955	19.0921	13.9867	64.1482	86.1306	50.8945	60.4071	30.4273	38.5535	62.4368	29.8272	41.4896	41.7594
ENSG00000101144	BMP7	20	57168748	57266629	97882	-	protein_coding	16.9508	35.7303	1.92727	-3.01702	2.10253e-05	0.000393057	72.0256	13.9845	2.2383	145.64	7.48449	2.98712	6.27526	35.2073	1.46432	0	6.79673	0	8.96676	0.508306	0	0	0	1.53655
ENSG00000101160	CTSZ	20	58995185	59007247	12063	-	protein_coding	7997.07	12602.5	4312.73	-1.5522	7.79632e-07	2.75549e-05	9183.21	14338.3	7523.26	14337.4	9709.53	14304.7	11127.8	20295.6	2531.65	3314.02	7572.92	5090.86	1780.87	4852.46	3566.2	1492.16	4480.11	8446.06
ENSG00000101162	TUBB1	20	59019254	59026654	7401	+	protein_coding	143.195	302.981	15.3655	-3.82119	8.14142e-11	1.41296e-08	23.4838	75.5194	19.7027	399.766	63.6622	261.886	213.453	1366.38	6.81777	13.4471	55.3368	9.14251	17.1608	2.36663	14.5471	20.588	4.16458	10.0839
ENSG00000101213	PTK6	20	63528001	63537370	9370	-	protein_coding	19.7279	28.3578	12.824	-1.16928	0.000666103	0.00634353	43.0109	22.6038	11.7797	30.3774	31.6494	34.089	23.2596	30.0926	6.50798	7.8649	40.0169	10.9089	4.55028	9.69485	18.5149	11.23	7.9507	11.0008
ENSG00000101220	C20orf27	20	3753508	3768387	14880	-	protein_coding	111.888	156.877	75.8967	-1.03014	5.83887e-05	0.000895113	135.384	124.059	110.806	148.306	127.476	137.008	219.768	252.206	64.2436	40.729	101.579	62.2359	66.7356	86.0174	94.3749	43.5513	55.3537	144.147
ENSG00000101230	ISM1	20	13221771	13300651	78881	+	protein_coding	37.2207	11.7598	57.5894	1.83462	0.0086509	0.0445791	3.0631	5.11996	42.0324	10.2302	0.795777	7.73753	10.7214	14.3783	0	10.0853	1.67687	107.425	63.8763	11.8331	0	47.0583	70.7979	263.141
ENSG00000101278	RPS10P5	20	839447	839977	531	-	processed_pseudogene	3.36838	5.6422	1.54932	-1.67976	0.00316084	0.0208772	10.2103	1.91999	4.81621	5.50858	3.18311	12.4991	4.38603	2.61424	6.81777	0	1.67687	0	0.953377	1.18331	0	2.94115	0	1.92074
ENSG00000101307	SIRPB1	20	1563521	1620061	56541	-	protein_coding	209.991	347.318	100.13	-1.73967	1.29596e-05	0.000265074	184.95	318.669	194.13	561.756	376.856	416.979	266.867	458.335	33.0532	99.2805	179.6	60.419	22.2652	159.605	194.413	25.5768	72.9187	154.166
ENSG00000101311	FERMT1	20	6074845	6123544	48700	-	protein_coding	10.9514	4.99811	15.7141	1.47957	0.000443907	0.00458619	1.74018	3.40096	2.98487	10.5864	5.35265	10.947	2.58972	2.3831	22.9293	37.3223	8.91097	15.0015	11.9105	10.3554	5.15361	19.637	9.11128	16.8088
ENSG00000101335	MYL9	20	36541484	36551447	9964	+	protein_coding	1712.33	365.81	2789.54	2.65768	4.57206e-09	3.90911e-07	303.115	128.837	610.341	613.133	119.498	258.088	520.224	373.245	971.711	1944.06	174.219	1426.43	11565.8	1478.28	745.526	2793.81	2932.67	3862.95
ENSG00000101342	TLDC2	20	36876121	36894235	18115	+	protein_coding	56.4208	81.0033	36.7548	-1.14352	0.00103365	0.00888998	79.8172	106.665	27.7469	71.8322	76.0109	135.522	78.6449	71.788	40.7364	21.6208	81.1555	26.2426	15.9587	29.5354	33.8889	65.6467	38.3784	14.3846
ENSG00000101347	SAMHD1	20	36890229	36951843	61615	-	protein_coding	3211.45	4470.33	2204.34	-1.03598	1.95835e-05	0.000371784	4278.14	5484.99	2085.21	5460.81	7022.37	3768.05	3231.72	4431.37	1865.86	1814.25	3907.65	2129.03	1181.11	2817.24	2792.49	1810.6	1685.91	2039.28
ENSG00000101447	FAM83D	20	38926312	38953106	26795	+	protein_coding	48.7327	11.6189	78.4238	2.25324	1.49731e-05	0.00029762	7.17082	6.42107	14.057	9.47444	17.5649	6.56874	18.5799	13.1143	30.7812	23.6101	15.1416	52.7429	474.434	26.1187	12.1626	41.3119	25.0699	82.8641
ENSG00000101463	SYNDIG1	20	24469199	24666616	197418	+	protein_coding	23.0223	4.08348	38.1733	2.6902	1.70679e-05	0.000331883	2.57641	0.538306	18.0452	0	0	1.50187	4.50894	5.49717	42.251	5.65525	9.50026	105.356	24.4578	32.5817	4.07858	33.3967	45.5373	78.9186
ENSG00000101605	MYOM1	18	3066807	3220108	153302	-	protein_coding	48.7693	18.8812	72.6798	1.6943	0.000497488	0.00503682	12.8251	27.3107	21.9685	14.4768	20.0485	25.521	5.45084	23.4483	48.4658	46.8873	39.8783	30.9564	350.225	16.8238	30.5323	117.406	27.8699	17.7529
ENSG00000101825	MXRA5	X	3308565	3346641	38077	-	protein_coding	3819.99	691.109	6323.09	2.84317	2.01454e-07	8.94088e-06	289.974	266.238	2878.34	224.278	21.486	318.429	978.084	552.041	5239.46	4454.35	1307.96	14329.7	4946.12	5206.58	2429.37	6291.11	5197.4	13828.8
ENSG00000101892	ATP1B4	X	120362085	120383249	21165	+	protein_coding	2.50927	4.58721	0.846914	-1.88907	0.00417342	0.0257514	18.0851	0.660762	1.80818	3.2499	1.6432	6.75959	1.50945	2.98147	3.5195	0	0	0	0.492157	2.44342	0	1.51829	0	0.495766
ENSG00000101938	CHRDL1	X	110673856	110795819	121964	-	protein_coding	64.1115	8.77803	108.378	2.44459	0.00221045	0.0159568	0	2.22003	39.9595	1.26217	0	1.29924	24.3035	1.17976	66.8985	0	0	102.924	282.546	457.042	20.0463	38.2493	101.123	14.9537
ENSG00000101986	ABCD1	X	153724868	153744762	19895	+	protein_coding	205.727	291.76	136.9	-1.10674	8.90052e-07	3.05747e-05	220.276	241.347	262.473	324.821	241.713	397.445	269.412	376.594	79.0261	129.254	195.699	143.194	108.317	158.656	157.803	92.8218	72.3633	231.867
ENSG00000102010	BMX	X	15464246	15556529	92284	+	protein_coding	55.9619	106.403	15.6087	-2.44212	8.73916e-05	0.00123399	191.548	67.9722	436.878	38.8615	2.87843	11.8922	84.2732	16.9239	28.2863	19.5451	0	10.1815	9.02917	11.8215	11.3484	10.6385	45.1914	10.0452
ENSG00000102024	PLS3	X	115561174	115650861	89688	+	protein_coding	1215.25	662.508	1657.44	1.26193	0.00082467	0.00749747	921.855	472.767	969.049	1045.19	653.486	154.963	716.403	366.348	629.682	1701.58	1407.56	1473.98	5241.51	1255.81	768.746	1372.22	1378.49	1344.82
ENSG00000102032	RENBP	X	153935263	153944691	9429	-	protein_coding	187.296	272.01	119.525	-1.22631	1.26061e-07	6.13323e-06	232.843	317.105	166.244	304.841	220.324	266.105	256.979	411.635	115.817	124.728	184.356	122.313	75.97	99.6651	94.9147	65.8495	120.766	190.869
ENSG00000102038	SMARCA1	X	129446501	129523500	77000	-	protein_coding	176.139	72.0667	259.397	1.71564	0.000451363	0.00465288	61.7742	90.8733	219.982	48.7457	7.89796	18.2587	110.687	18.3153	180.393	555.305	34.6237	254.899	508.447	192.147	133.496	314.937	188.378	231.344
ENSG00000102053	ZC3H12B	X	65366638	65507887	141250	+	protein_coding	20.2016	8.35165	29.6815	1.76988	2.05367e-05	0.000385162	5.57395	10.9805	17.712	8.43438	1.86182	4.64177	14.4955	3.11326	41.5879	31.0437	5.99087	20.4144	40.0731	12.6827	17.0174	62.7351	42.2221	23.0478
ENSG00000102096	PIM2	X	48913182	48919024	5843	-	protein_coding	421.784	175.781	618.587	1.656	0.000369302	0.00395714	156.632	59.3603	322.609	92.4014	69.1323	290.91	253.992	161.209	1167.69	229.054	173.343	276.801	106.664	1601.9	1317.83	315.181	504.243	493.16
ENSG00000102265	TIMP1	X	47582313	47586789	4477	+	protein_coding	3588.65	1309.9	5411.66	1.87538	6.40984e-06	0.000151635	678.964	461.671	2625.38	784.916	675.19	1496.89	2297.66	1458.49	3008.66	7361.93	2216.27	4560.65	1462.42	7757.12	5353.77	1978.5	5272.31	15145
ENSG00000102287	GABRE	X	151953124	151974680	21557	-	protein_coding	29.8202	7.63041	47.5721	2.45043	2.27108e-08	1.52208e-06	3.11769	5.03571	14.6918	12.2682	1.66592	3.70387	12.3853	8.17482	94.1105	67.8922	14.6398	64.9108	40.9783	15.5875	19.0614	87.0639	36.7349	34.7416
ENSG00000102290	PCDH11X	X	91779261	92623230	843970	+	protein_coding	2.041	0.638253	3.1632	1.93941	0.00651178	0.0362465	2.25299	0.700497	0	1.02418	0	0.651461	0	0.476897	0	4.37524	3.67079	10.5491	6.61723	1.96683	0	3.82781	0	0.624945
ENSG00000102452	NALCN	13	101053776	101416492	362717	-	protein_coding	35.736	3.98449	61.1372	3.4114	1.86548e-10	2.67994e-08	3.57776	2.24258	11.808	1.75358	0	0.876944	9.04926	2.56784	41.8277	35.6399	1.86833	68.3692	140.086	33.1712	24.4552	43.4196	135.119	87.4164
ENSG00000102466	FGF14	13	101710804	102402457	691654	-	protein_coding	66.7003	9.15877	112.734	3.25894	1.66071e-08	1.1598e-06	10.891	0.487615	21.0162	10.7923	0	2.72089	26.0342	1.32787	114.279	30.7362	3.83285	140.54	164.617	64.0117	87.4363	345.676	85.6714	90.5355
ENSG00000102575	ACP5	19	11574660	11579008	4349	-	protein_coding	924.993	1519.46	449.422	-1.72604	5.97899e-06	0.000143053	1023.21	2376.96	598.496	2267.99	1695.06	1514.64	879.18	1800.1	183.443	230.998	1300.04	713.88	213.415	449.73	538.768	185.017	386.038	292.89
ENSG00000102678	FGF9	13	21671383	21704498	33116	+	protein_coding	5.46513	1.61494	8.54528	2.11703	0.000153849	0.00194663	0	0.631715	0.648259	2.20646	0	1.66884	4.09925	3.66497	8.41196	9.42591	10.5479	7.33219	3.37388	9.95347	0	8.24653	11.6769	16.4841
ENSG00000102897	LYRM1	16	20899868	20925006	25139	+	protein_coding	52.5956	32.3313	68.8071	1.06819	8.28085e-06	0.000184995	28.7059	26.596	48.3562	26.2685	17.7138	39.2067	42.6743	29.1287	54.0345	93.0197	53.2778	91.1847	74.705	105.193	53.6642	56.6531	53.5674	52.7718
ENSG00000103021	CCDC113	16	58231157	58283836	52680	+	protein_coding	12.712	6.99448	17.2861	1.21282	0.00618328	0.0348856	7.97826	8.2953	17.0251	10.2201	3.10906	2.32539	3.16455	3.83813	4.42716	13.0979	4.35555	22.2189	17.377	38.3439	18.945	14.3239	28.515	11.2563
ENSG00000103034	NDRG4	16	58462846	58513628	50783	+	protein_coding	103.222	182.604	39.7159	-2.0022	4.53057e-05	0.000732196	219.737	169.336	599.247	67.3343	32.6232	59.7661	295.898	16.8949	23.0891	40.8043	32.7071	43.7356	24.8005	32.9356	35.1446	71.0234	63.4825	29.4367
ENSG00000103066	PLA2G15	16	68245304	68261062	15759	+	protein_coding	408.639	610.352	247.269	-1.25713	9.89163e-05	0.00136522	449.167	777.336	256.332	698.557	632.433	303.287	716.365	1049.34	114.733	172.639	369.011	356.479	192.986	254.043	176.934	110.547	294.986	430.33
ENSG00000103067	ESRP2	16	68229111	68238102	8992	-	protein_coding	11.5792	16.8795	7.33897	-1.22657	0.00127223	0.0104814	24.5826	22.4141	9.3471	8.23253	12.1497	21.5024	19.6825	17.1253	10.1624	9.10417	8.75229	2.7954	7.90462	7.15043	5.3946	15.8616	2.47467	3.78959
ENSG00000103174	NAGPA	16	5024844	5034141	9298	-	protein_coding	126.004	174.791	86.9748	-1.06312	1.38903e-06	4.43117e-05	160.82	157.009	130.364	155.072	152.071	144.797	209.777	288.415	85.8186	92.489	136.904	85.0293	54.9099	60.9258	64.5258	69.2809	96.8937	122.971
ENSG00000103175	WFDC1	16	84294646	84329851	35206	+	protein_coding	83.0047	7.04429	143.773	3.53894	3.05488e-09	2.83236e-07	1.12631	1.82388	29.8699	5.60662	0.351132	5.68322	9.64729	2.24589	43.7164	117.127	3.51265	21.7421	978.061	63.0953	35.7358	92.0188	54.555	28.1662
ENSG00000103196	CRISPLD2	16	84819984	84920768	100785	+	protein_coding	346.264	101.763	541.865	2.1752	1.0479e-05	0.000224195	58.6989	15.545	198.823	131.01	46.3255	144.063	83.7538	135.888	171.347	101.292	47.6411	746.574	1018.49	508.839	196.864	1113.72	564.661	949.227
ENSG00000103249	CLCN7	16	1444934	1475580	30647	-	protein_coding	813.678	1172.39	526.712	-1.14517	3.8855e-06	0.000100962	1152.56	799.086	949.11	1098.38	833.936	1689.48	1247.22	1609.32	405.645	356.89	543.177	580.555	428.581	579.591	416.254	355.28	459.125	1142.02
ENSG00000103313	MEFV	16	3242028	3256627	14600	-	protein_coding	90.6141	164.404	31.5824	-2.17051	1.15483e-05	0.000241042	50.8882	57.0259	60.139	124.588	52.0317	668.134	87.8421	214.58	18.7148	28.1057	24.5623	69.8466	8.97783	31.6387	30.8625	12.5691	21.1081	69.4388
ENSG00000103355	PRSS33	16	2783953	2787948	3996	-	protein_coding	2.89897	5.877	0.51654	-2.21643	0.00195847	0.0145144	0.890682	1.26608	3.80439	12.2661	0	6.65576	2.89223	19.2407	0	0	0	0.996914	0.943014	1.96883	0	0	0	1.25664
ENSG00000103381	CPPED1	16	12659799	12804017	144219	-	protein_coding	434.495	604.215	298.719	-1.03386	4.35044e-08	2.5942e-06	498.477	647.464	497.919	805.039	597.222	628.005	580.487	579.103	187.786	337.701	517.446	311.739	341.304	281.831	306.366	191.498	237.451	274.07
ENSG00000103494	RPGRIP1L	16	53597683	53703938	106256	-	protein_coding	47.3042	28.2983	62.5089	1.07054	0.000752332	0.00697789	25.3012	27.6374	33.3011	31.9669	22.7998	32.7692	28.2069	24.4039	85.7964	120.895	10.8397	84.2964	46.0167	39.0412	36.7461	56.506	64.0525	80.8989
ENSG00000103528	SYT17	16	19167971	19268334	100364	+	protein_coding	78.3445	114.686	49.2713	-1.4263	1.66453e-07	7.70442e-06	131.035	104.673	73.0208	104.116	145.121	101.18	93.187	165.155	77.6613	90.4392	75.6321	22.8844	35.7128	20.8745	21.4287	56.3402	62.5455	29.1939
ENSG00000103710	RASL12	15	65053337	65076690	23354	-	protein_coding	38.4296	3.23551	66.5848	3.92794	6.22444e-11	1.12086e-08	0.397606	0	2.84289	8.79344	0	0.927111	10.5476	2.37539	29.2044	50.6409	2.29636	12.4608	352.383	55.0958	37.7658	92.0731	19.461	14.4667
ENSG00000103742	IGDCC4	15	65381464	65423072	41609	-	protein_coding	23.5934	3.96936	39.2926	2.80061	4.9398e-07	1.8589e-05	0.334719	0.807222	9.44821	1.98513	0	8.47902	1.84402	8.85654	47.2957	133.839	2.58469	34.5942	40.4995	26.8502	12.2321	18.9784	42.0848	33.9672
ENSG00000104047	DTWD1	15	49620980	49656232	35253	+	protein_coding	113.298	72.7186	145.761	1.02328	3.80454e-06	9.93427e-05	78.4892	111.65	50.4533	75.3626	73.2599	75.1374	68.5003	48.8966	136.532	154.275	106.297	153.748	162.262	219.206	126.814	210.704	99.5455	88.2317
ENSG00000104059	FAM189A1	15	29120254	29570723	450470	-	protein_coding	23.5121	41.4108	9.19314	-1.90998	0.00191487	0.0142457	63.2678	14.5769	121.082	68.7294	4.66781	3.80362	50.916	4.24291	2.07473	2.04606	2.04117	8.64081	2.03087	12.2433	1.47562	20.9643	29.1481	11.2665
ENSG00000104067	TJP1	15	29699367	29968865	269499	-	protein_coding	737.759	417.377	994.064	1.2475	0.00371581	0.0236138	414.516	546.827	995.867	410.397	45.8459	121.533	642.377	161.655	1038.46	738.559	131.054	798.529	2935.82	666.938	425.432	1311.31	1299.04	595.502
ENSG00000104081	BMF	15	40087890	40108892	21003	-	protein_coding	359.062	530.541	221.879	-1.22341	4.56541e-07	1.7434e-05	526.1	830.896	269.756	316.123	452.283	535.49	541.615	772.064	163.73	166.011	177.7	247.068	162.826	326.86	199.363	268.105	201.939	305.193
ENSG00000104213	PDGFRL	8	17576433	17644071	67639	+	protein_coding	33.2596	8.59503	52.9913	2.22181	0.000316265	0.00347371	4.70877	1.7709	35.5379	12.2527	2.20196	3.84285	7.64142	0.803751	47.611	40.3096	4.64	90.2985	214.631	22.9201	2.23626	54.2555	15.3648	37.6465
ENSG00000104332	SFRP1	8	41261958	41309497	47540	-	protein_coding	56.1837	4.90912	97.2033	3.85015	5.27524e-12	1.44331e-09	1.97606	3.09654	11.8632	2.28451	0	3.45573	14.1475	2.44945	88.1544	81.3277	11.3124	12.8493	192.815	96.1854	23.4615	272.819	165.229	27.8798
ENSG00000104415	WISP1	8	133191039	133230344	39306	+	protein_coding	127.131	23.8656	209.743	2.80371	1.35829e-07	6.56724e-06	11.6847	1.6094	70.6847	5.93679	3.94878	33.2625	35.5399	28.2579	141.393	84.6391	42.7326	361.274	181.334	188.009	67.0668	276.929	196.656	557.392
ENSG00000104435	STMN2	8	79610814	79666175	55362	+	protein_coding	20.2339	1.8591	34.9338	3.13031	2.32624e-05	0.000428337	0.342299	0.858227	10.7315	0	0	0	2.94081	0	83.5517	0	0	40.6397	26.8479	41.8933	18.8651	96.1167	13.9617	27.4617
ENSG00000104490	NCALD	8	101686543	102124907	438365	-	protein_coding	130.308	21.5418	217.321	2.98855	8.34099e-09	6.40192e-07	9.74555	17.4299	54.1758	44.5994	1.94651	11.9866	26.1562	6.29445	60.4469	135.052	8.12778	137.415	1150.29	191.435	105.621	228.941	101.946	53.9322
ENSG00000104611	SH2D4A	8	19313617	19396218	82602	+	protein_coding	26.0068	9.87082	38.9156	1.75945	7.88285e-05	0.00113513	26.259	11.3802	10.2631	6.74942	3.65295	9.40638	8.31936	2.93619	45.7321	105.361	14.9034	34.9541	51.1459	8.7203	10.3973	40.2559	48.885	28.8011
ENSG00000104635	SLC39A14	8	22367249	22434129	66881	+	protein_coding	445.701	218.288	627.631	1.42129	8.80008e-05	0.00124184	229.092	159.682	544.04	111.205	78.9332	177.15	296.89	149.311	715.022	771.258	242.365	939.028	512.185	944.049	436.407	396.898	294.446	1024.65
ENSG00000104763	ASAH1	8	18055992	18084998	29007	-	protein_coding	2216.45	3235.66	1401.08	-1.20215	7.4585e-05	0.00108613	2253.92	5150.2	1616.38	4794	3856.25	2538.97	1650.32	4025.23	929.049	1059.51	2514.79	1684.27	1017.89	2083.83	1691.42	577.739	1051.64	1400.66
ENSG00000104903	LYL1	19	13099033	13103161	4129	-	protein_coding	129.884	199.18	74.4467	-1.41118	1.33594e-13	6.61032e-11	156.369	187.454	208.207	157.282	164.882	186.336	282.319	250.594	96.7712	61.4044	71.9449	62.388	89.7774	52.8597	79.3472	61.9401	47.1549	120.879
ENSG00000104936	DMPK	19	45769717	45782552	12836	-	protein_coding	207.487	71.7421	316.082	1.87399	0.000617263	0.00598377	66.4747	50.4258	189.343	31.7274	1.99312	31.6829	161.108	41.1827	139.996	193.991	9.14447	199.052	1432.72	126.497	85.7848	420.416	246.871	306.35
ENSG00000104974	LILRA1	19	54593582	54602090	8509	+	protein_coding	57.9683	82.3325	38.477	-1.14393	0.00169059	0.012945	30.4231	52.628	59.8844	89.3831	116.571	150.538	80.2932	78.94	25.429	28.7171	93.2651	17.2893	17.3846	36.2444	42.0475	12.7648	65.801	45.8272
ENSG00000105223	PLD3	19	40348456	40380439	31984	+	protein_coding	3362.48	4992.22	2058.69	-1.28881	7.87088e-08	4.22737e-06	4479.69	4035.94	3289.1	7247.36	6008.78	4358.94	4153.48	6364.49	1374.81	1710.47	2974.14	1862.59	1594.06	2181.21	1925.42	1048.72	2174.89	3740.58
ENSG00000105270	CLIP3	19	36014660	36033343	18684	-	protein_coding	112.408	46.3512	165.254	1.70428	7.1621e-05	0.00105552	23.5955	41.1039	156.883	13.8042	25.7652	23.6963	58.2065	27.7547	119.594	166.657	18.496	135.098	304.663	197.866	74.1373	190.667	211.324	234.035
ENSG00000105357	MYH14	19	50188186	50310545	122360	+	protein_coding	3.33183	0.83892	5.32616	2.33602	2.97248e-05	0.000519759	0.495111	0.651895	0.98242	0.801573	0	0	3.00538	0.774982	7.5754	9.94494	3.41611	4.50844	6.31662	3.82317	2.35136	7.13097	4.24202	3.95259
ENSG00000105369	CD79A	19	41877120	41881372	4253	+	protein_coding	62.6348	14.938	100.792	2.57501	1.40126e-08	9.96566e-07	11.211	12.8832	27.7764	20.1616	2.91257	3.26313	28.5386	12.7577	187.149	21.0638	9.20607	23.005	54.9578	238.708	199.66	37.6765	160.045	76.4512
ENSG00000105419	MEIS3	19	47403124	47419523	16400	-	protein_coding	46.6322	14.9205	72.0016	2.18174	2.055e-08	1.3974e-06	19.0828	2.37419	15.3367	9.58967	12.5689	35.3122	8.71759	16.382	24.1184	51.0022	61.708	110.264	65.2151	57.6597	40.6733	47.2884	99.2749	162.812
ENSG00000105501	SIGLEC5	19	51611927	51645545	33619	-	protein_coding	19.4149	33.6652	8.01473	-2.05291	0.000539532	0.00538513	10.2103	23.0398	28.8972	27.5429	49.3382	37.4973	20.4681	72.3274	0	0	43.5987	0	2.38344	7.09989	0	0	20.8229	6.2424
ENSG00000105559	PLEKHA4	19	48837097	48868632	31536	-	protein_coding	112.458	40.7823	169.799	1.85593	8.3311e-05	0.00118646	26.8483	5.6673	130.053	20.4977	16.518	27.0977	75.66	23.9163	149.821	119.209	27.4176	88.7949	430.937	118.333	78.1327	289.585	178.676	217.083
ENSG00000105609	LILRB5	19	54249431	54257301	7871	-	protein_coding	468.032	855.064	158.406	-2.12464	5.77692e-08	3.26881e-06	583.907	1817.43	362.293	782.228	231.947	258.012	1250.81	1553.9	107.778	56.4917	177.647	321.257	155.601	153.197	66.5044	97.618	227.797	220.17
ENSG00000105641	SLC5A5	19	17871973	17895174	23202	+	protein_coding	4.73236	1.28838	7.48754	2.13983	0.000264005	0.00302789	0.473818	0.593988	2.43817	0.730369	0.738571	2.76204	1.35691	1.21316	3.16383	3.12011	0	43.4871	1.76968	7.40426	4.50046	9.2017	0	2.22833
ENSG00000105650	PDE4C	19	18207961	18255419	47459	-	protein_coding	29.377	4.41273	49.3484	2.6398	7.01206e-05	0.00103868	6.15177	0.996781	8.56124	1.47222	0	6.39376	4.84577	6.88029	20.8606	5.05598	12.1189	3.15654	305.051	5.11012	4.53582	106.043	24.688	6.86419
ENSG00000105699	LSR	19	35248330	35267964	19635	+	protein_coding	94.9859	140.704	58.4112	-1.25187	6.53882e-08	3.63796e-06	128.5	164.495	221.887	103.309	87.6736	73.2101	210.439	136.119	73.1928	45.7577	30.0232	39.8665	77.8828	41.9083	66.5339	70.4741	72.9268	65.5461
ENSG00000105784	RUNDC3B	7	87627548	87832296	204749	+	protein_coding	10.5316	5.42134	14.6197	1.19775	0.0025521	0.0177966	4.76283	4.13362	3.26572	4.22847	3.42653	10.6785	8.34505	4.52998	14.7335	27.5261	2.40681	10.6618	7.9812	10.9988	10.4397	32.8635	17.9996	10.5862
ENSG00000105792	CFAP69	7	90245174	90311063	65890	+	protein_coding	19.1464	6.08084	29.5989	2.13969	1.22307e-08	9.05854e-07	2.98938	7.32005	8.94064	6.30414	6.71933	3.09333	6.17093	7.10889	28.5648	30.8503	13.9882	39.5476	13.8491	12.9617	19.1499	68.9205	38.154	30.0031
ENSG00000105855	ITGB8	7	20330702	20415754	85053	+	protein_coding	395.788	594.015	237.206	-1.57209	0.000315437	0.00346975	468.55	231.798	150.51	449.245	453.572	2417.69	181.027	399.732	204.097	228.05	950.72	139.667	125.383	141.606	131.571	197.263	53.4795	200.22
ENSG00000105875	WDR91	7	135183839	135211534	27696	-	protein_coding	286.303	423.452	176.584	-1.23548	5.04966e-07	1.89411e-05	329.326	418.004	250.938	338.446	532.777	425.654	423.601	668.872	93.6598	114.643	195.305	320.907	141.667	146.298	125.385	222.313	151.203	254.463
ENSG00000105877	DNAH11	7	21543215	21901839	358625	+	protein_coding	26.6399	12.9677	37.5777	1.42818	0.00738523	0.0395922	18.5138	7.94035	1.05134	15.8181	10.0564	21.8751	13.3419	15.1449	9.37562	51.2015	23.4097	55.7966	0	29.5835	65.1651	26.175	65.7315	49.3387
ENSG00000105894	PTN	7	137227341	137343865	116525	-	protein_coding	42.4678	11.5628	67.1917	2.16898	0.000357033	0.00385834	4.08617	5.09748	57.5408	7.91073	0	8.9748	5.38885	3.50396	71.2723	120.493	15.0256	29.8692	210.721	42.4984	4.87451	122.986	46.051	8.12731
ENSG00000105926	MPP6	7	24573268	24694193	120926	+	protein_coding	67.1657	20.9532	104.136	2.17972	2.01035e-11	4.47513e-09	28.6871	6.26603	40.1251	13.1028	20.2785	9.10562	23.2411	26.8196	106.767	145.677	89.8537	51.6633	159.183	144.445	118.418	72.7147	69.3417	83.2939
ENSG00000105963	ADAP1	7	897901	955407	57507	-	protein_coding	138.895	198.139	91.4987	-1.11626	2.59979e-05	0.000469416	157.018	173.66	83.2292	168.168	128.681	362.195	213.857	298.307	91.7628	85.9818	107.448	61.0268	71.8061	75.5642	89.565	97.4047	130.534	103.894
ENSG00000105989	WNT2	7	117276631	117323289	46659	-	protein_coding	56.0193	14.9603	88.8666	1.98587	0.00578219	0.0331127	8.60174	32.5101	38.2689	0	0	1.25356	26.6596	12.3884	100.514	39.4084	19.6571	264.39	5.52184	50.8616	10.2127	1.54861	32.5461	364.006
ENSG00000105997	HOXA3	7	27106184	27152581	46398	-	protein_coding	14.9553	4.73385	23.1324	1.94905	0.0010584	0.0090613	5.60409	0	11.6636	2.68397	0	3.65399	10.6986	3.5665	2.75588	24.3781	5.4226	16.5873	15.9321	39.6699	9.8004	43.9698	3.36681	69.4414
ENSG00000106003	LFNG	7	2512529	2529177	16649	+	protein_coding	360.838	524.561	229.859	-1.20662	9.366e-05	0.00131135	467.961	362.55	358.377	382.793	457.209	872.538	608.784	686.278	158.416	119.69	488.326	268.813	83.6779	196.139	232.707	132.284	206.864	411.669
ENSG00000106018	VIPR2	7	159028175	159144957	116783	-	protein_coding	16.6965	1.3146	29.0021	3.48777	2.31821e-07	9.97666e-06	0.33414	0.418885	0	3.00697	0.520846	1.05271	3.47216	1.71105	12.0585	2.20032	1.09753	6.88775	211.744	5.42146	0	34.1811	14.7316	1.69859
ENSG00000106034	CPED1	7	120988677	121297444	308768	+	protein_coding	340.172	158.322	485.653	1.47007	7.93858e-05	0.00114174	241	224.013	152.204	177.167	109.347	104.198	142.139	116.508	383.63	241.797	78.2917	284.013	1954.73	479.864	220.532	569.322	425.353	219.002
ENSG00000106080	FKBP14	7	30010587	30026684	16098	-	protein_coding	140.61	75.9209	192.361	1.30496	1.57475e-06	4.9026e-05	74.5197	73.5561	144.613	72.9041	37.9144	54.6773	63.9478	85.2352	163.586	294.646	85.5111	259.289	286.267	203.544	131.803	150.252	147.154	201.555
ENSG00000106278	PTPRZ1	7	121873089	122062036	188948	+	protein_coding	33.6852	5.66124	56.1044	2.66735	7.59366e-05	0.00110121	0.396648	0.28011	21.309	2.44566	0	1.38732	15.5625	3.90871	115.829	65.7293	0	139.312	13.3757	27.5814	25.2286	47.4335	109.118	17.4366
ENSG00000106333	PCOLCE	7	100602177	100608175	5999	+	protein_coding	441.2	102.448	712.201	2.58192	1.77498e-08	1.22489e-06	50.895	30.1489	349.085	71.4656	26.482	98.0767	120.09	73.3393	539.257	896.969	86.24	1021.21	1141.53	748.942	286.712	787.335	428.871	1184.94
ENSG00000106483	SFRP4	7	37905932	38025695	119764	-	protein_coding	656.575	152.2	1060.08	2.35525	0.000273451	0.00311125	23.6861	18.2729	884.441	11.2342	2.84009	53.678	139.281	84.1629	681.305	539.824	83.7855	1035.98	2456.21	422.319	99.1356	1518.02	668.843	3095.34
ENSG00000106511	MEOX2	7	15611212	15686812	75601	-	protein_coding	35.859	4.75797	60.7399	2.76315	3.82254e-05	0.000632891	0	0.639995	17.5135	3.9347	0	11.3087	2.92402	1.74283	13.6355	20.1707	6.70749	61.712	372.77	13.0165	4.84905	49.9995	45.8104	18.7272
ENSG00000106536	POU6F2	7	38977998	39493095	515098	+	protein_coding	9.41256	1.28964	15.9109	2.57393	0.000499104	0.00504993	0	0	4.08929	0	1.10477	1.86752	1.44083	1.81467	3.07324	0	2.328	4.66206	5.90909	4.82728	0	70.0118	64.3656	3.93192
ENSG00000106538	RARRES2	7	150338317	150341674	3358	-	protein_coding	232.586	69.9798	362.671	1.96866	0.00298069	0.0199737	24.4362	9.28966	379.315	15.983	0	4.96968	72.4857	53.3593	389.59	141.421	50.0948	591.059	124.706	401.327	240.876	134.008	260.605	1293.02
ENSG00000106571	GLI3	7	41960950	42237870	276921	-	protein_coding	163.639	53.3847	251.843	2.01299	0.000195098	0.00237053	35.9633	37.2	211.777	21.9016	0.763707	23.2936	61.0525	35.1262	186.468	242.405	40.055	349.817	361.932	159.835	51.1899	453.053	319.174	354.504
ENSG00000106624	AEBP1	7	44104361	44114562	10202	+	protein_coding	5715.99	972.842	9510.51	2.90627	3.15314e-07	1.28423e-05	428.346	191.139	4041.5	430.181	23.1723	277.997	1694.77	695.628	7343.38	8312.05	656.074	11427.8	13016	8009.41	2977.82	13327.9	11825.8	18209
ENSG00000106785	TRIM14	9	98069275	98119212	49938	-	protein_coding	560.257	808.961	361.293	-1.11435	9.74811e-06	0.000212069	649.464	1075.94	584.152	760.145	689.921	692.201	969.5	1050.37	279.549	199.116	340.339	451.968	229.464	452.801	403.165	187.107	353.911	715.513
ENSG00000106789	CORO2A	9	98120975	98192640	71666	-	protein_coding	101.162	182.827	35.8298	-2.31445	2.21868e-14	1.47422e-11	108.289	250.564	82.3585	305.916	185.518	156.622	137.504	235.847	47.7505	26.9089	67.1117	44.5942	21.4627	39.0708	33.9619	19.1279	20.8343	37.475
ENSG00000106809	OGN	9	92383967	92404696	20730	-	protein_coding	539.568	25.0742	951.164	4.60865	5.50006e-16	7.99434e-13	17.223	46.3885	24.3126	37.0307	7.14815	37.6587	15.6024	15.23	629.271	1440.42	38.0658	202.71	3100.05	1198.13	236.884	2320.1	307.247	38.7519
ENSG00000106819	ASPN	9	92456205	92482506	26302	-	protein_coding	574.258	229.413	850.134	1.65074	0.00689229	0.0377632	42.1055	189.515	1228.21	41.5336	11.8613	209.449	93.4622	19.1634	569.078	972.168	166.629	1556.91	1780.11	529.131	144.553	1698.75	348.024	735.997
ENSG00000106823	ECM2	9	92493554	92536655	43102	-	protein_coding	236.013	57.6089	378.736	2.50783	7.08567e-08	3.88446e-06	65.6394	34.7185	178.412	39.547	11.1254	55.5321	42.5255	33.3712	284.075	443.083	33.5317	456.48	647.963	356.004	146.963	823.793	315.604	279.869
ENSG00000106991	ENG	9	127815012	127854756	39745	-	protein_coding	3311.19	5121.99	1862.54	-1.43208	3.79853e-08	2.3247e-06	4284.84	4136.89	11366.9	3930.23	3041.11	2773.77	8056.49	3385.73	1359.82	1788.02	2003.72	1549.39	1647.53	1903.59	1622.45	2071.82	2035.36	2643.71
ENSG00000107159	CA9	9	35673856	35681159	7304	+	protein_coding	2.28395	0.513353	3.70044	2.73515	0.000113073	0.00152796	0	0	0	0	2.13051	0.671579	1.30473	0	1.92318	9.00038	4.48944	6.11924	4.50606	5.46452	0	3.93712	0	1.56439
ENSG00000107438	PDLIM1	10	95237572	95291024	53453	-	protein_coding	905.393	1390.67	517.172	-1.3217	5.60887e-05	0.000868441	1265.64	1794.82	2945.76	1517.52	176.032	916.211	1480.73	1028.64	392.678	442.23	472.695	447.202	1078.39	405.883	297.571	567.608	365.66	701.804
ENSG00000107562	CXCL12	10	44370165	44386493	16329	-	protein_coding	1311.9	589.201	1890.05	1.56429	0.0030948	0.0205636	367.178	643.107	1986.47	247.599	27.1269	121.614	1188.62	131.89	2586.64	2586.29	152.755	2463.52	1590.32	2358.79	1197.32	2061.47	1824.2	2079.24
ENSG00000107796	ACTA2	10	88935074	88991339	56266	-	protein_coding	3419.91	263.205	5945.27	4.11287	4.28537e-18	1.66101e-14	128.318	72.5188	575.473	355.335	42.2412	131.272	547.462	253.02	2698.57	6230.58	317.926	3369.93	25824.6	3141.63	2329.59	4126.97	6450.87	4962.03
ENSG00000107798	LIPA	10	89213569	89414557	200989	-	protein_coding	4134.17	7152.81	1719.26	-1.94587	4.72002e-05	0.000757977	6645.68	7138.88	2098.96	19638.6	9373.17	1718.16	2646.59	7962.47	819.363	1060.39	6064.84	1174.68	872.32	1475.68	3091.47	447.442	1081.57	1104.86
ENSG00000108001	EBF3	10	129835283	129963841	128559	-	protein_coding	17.6348	4.61194	28.0532	2.27832	7.82217e-05	0.00112849	5.98423	0.756768	13.4735	1.89956	0.640298	1.43672	8.06757	4.63686	16.4571	3.97516	0	49.6532	54.3841	27.8364	9.75409	66.1404	23.4563	28.8749
ENSG00000108018	SORCS1	10	106573663	107164534	590872	-	protein_coding	32.3691	63.2037	7.70139	-2.31371	0.00135094	0.0109202	45.5959	39.7521	28.1409	278.267	10.537	3.44134	9.06176	90.8335	5.37538	22.0406	0	0	20.5351	3.37689	0	25.686	0	0
ENSG00000108231	LGI1	10	93757809	93806272	48464	+	protein_coding	8.04223	0.768897	13.8609	2.47584	0.00281041	0.0190829	0	1.30539	1.99317	0	0	0.950197	1.5785	0.32392	0	0	0	3.63635	95.4506	1.60519	0	37.9168	0	0
ENSG00000108381	ASPA	17	3472374	3503419	31046	+	protein_coding	8.25803	1.54917	13.6251	2.589	3.73575e-05	0.000622786	2.80244	0.697286	4.93635	0	0	0.972712	2.74721	0.237355	18.7128	0	0.913491	19.3269	3.72852	20.1537	3.96234	26.7083	23.7969	18.9483
ENSG00000108387	SEPT4	17	58520250	58540818	20569	-	protein_coding	73.9573	21.9315	115.578	2.18132	8.68521e-07	3.0057e-05	13.7354	12.488	63.8426	10.0159	7.36599	14.3234	35.8548	17.826	167.315	104.632	7.53999	66.9795	261.066	92.7894	69.1492	150.493	185.906	49.909
ENSG00000108515	ENO3	17	4948092	4957131	9040	+	protein_coding	33.646	47.8306	22.2983	-1.05112	0.00621754	0.0350279	39.1935	41.7083	18.7018	19.6374	26.3066	103.837	66.5466	66.7135	30.5029	13.1989	9.13176	23.1575	13.6207	13.8953	15.9065	23.1015	42.5396	37.928
ENSG00000108576	SLC6A4	17	30194319	30236002	41684	-	protein_coding	21.1631	44.7979	2.25529	-3.4356	6.55461e-08	3.63805e-06	34.3321	15.4894	127.931	6.97439	3.02259	3.76787	145.073	21.7926	0	0	1.06154	2.22626	4.91993	2.30515	1.53484	5.93191	2.63638	1.93694
ENSG00000108602	ALDH3A1	17	19737984	19748943	10960	-	protein_coding	4.36724	7.63562	1.75253	-2.204	0.00159807	0.0123886	5.7452	12.6533	19.5899	2.11197	0	5.03901	10.1396	5.80593	6.19349	0	0	3.30298	0	0	1.73981	0	5.9769	0.312144
ENSG00000108784	NAGLU	17	42536172	42544449	8278	+	protein_coding	247.037	352.457	162.702	-1.08549	2.07264e-08	1.40529e-06	252.441	365.832	324.34	426.709	268.196	321.778	400.182	460.176	83.0385	113.213	181.184	142.518	223.907	176.34	173.416	144.804	113.549	275.047
ENSG00000108798	ABI3	17	49210227	49223225	12999	+	protein_coding	137.847	207.27	82.3091	-1.29145	1.09469e-06	3.6584e-05	149.168	273.468	160.497	200.154	178.449	124.006	290.472	281.948	52.5215	51.7913	126.748	104.311	49.1447	107.517	92.1427	72.9883	42.7765	123.15
ENSG00000108821	COL1A1	17	50183289	50201632	18344	-	protein_coding	37849.6	9704.41	60365.7	2.23251	0.000312961	0.00344939	2027.51	569.504	48812.4	3239.61	161.35	5800.66	11734.1	5290.18	31469.8	123938	5439.73	78260.5	77304.7	31604	11526	42888.1	61939.3	139287
ENSG00000108823	SGCA	17	50164214	50175931	11718	+	protein_coding	29.743	5.34073	49.2648	2.17545	0.00291605	0.0196624	0.614693	0	30.7397	0	0	2.79045	7.85166	0.729346	5.70625	6.4173	0	22.4316	315.885	22.6018	26.5226	51.5983	21.4974	19.9873
ENSG00000108828	VAT1	17	43014605	43025123	10519	-	protein_coding	1525.98	2228.71	963.789	-1.23713	1.33331e-07	6.45988e-06	1787.55	2632.8	1715.65	2662.98	1908.05	1605.55	2314.83	3202.28	520.845	824.632	1834.74	883.4	1195.97	884.909	779.749	496.44	933.751	1283.46
ENSG00000108846	ABCC3	17	50634777	50692252	57476	+	protein_coding	746.742	1106.06	459.288	-1.27425	0.000499217	0.00504993	737.718	1314.98	390.59	954.38	878.299	1880.78	1072.56	1619.18	421.091	435.022	981.242	433.736	73.1082	224.315	370.747	383.984	711.17	558.464
ENSG00000108852	MPP2	17	43875357	43909711	34355	-	protein_coding	14.715	3.65684	23.5615	2.21089	0.000757093	0.00700914	0.73845	0	16.132	1.05196	0	0	4.668	6.66439	10.6347	34.2802	1.69312	22.3392	53.1451	16.2605	4.31879	47.8879	9.03595	36.0197
ENSG00000108924	HLF	17	55265012	55325065	60054	+	protein_coding	47.6611	8.68678	78.8406	2.58743	1.00675e-05	0.00021739	6.79556	2.51576	27.1978	4.19318	0.641762	4.46019	13.1399	10.5501	66.7601	4.4846	1.35233	31.2971	249.175	45.1977	72.599	193.802	110.954	12.7836
ENSG00000108932	SLC16A6	17	68267026	68291267	24242	-	protein_coding	169.015	245.273	108.009	-1.43075	0.00169158	0.012945	153.825	243.35	88.9761	481.133	223.137	404.662	94.4593	272.642	62.7017	81.3392	408.294	105.755	21.6294	104.197	75.9157	21.2267	25.3056	173.723
ENSG00000108947	EFNB3	17	7705202	7711378	6177	+	protein_coding	5.21994	1.42009	8.25981	2.02482	0.00319866	0.0210731	0.510517	0.639995	7.00539	0	0	0	1.46201	1.74283	13.6355	13.4471	3.35375	12.571	25.2645	7.09989	2.42452	0	0	4.80185
ENSG00000108960	MMD	17	55392613	55421992	29380	-	protein_coding	198.912	305.606	113.558	-1.40407	2.83476e-05	0.000499433	137.665	442.192	102.792	348.682	206.497	245.601	263.156	698.263	44.0006	112.751	213.038	133.082	90.0127	116.238	99.3862	71.2421	93.1174	162.708
ENSG00000109047	RCVRN	17	9896320	9905621	9302	-	protein_coding	3.76425	6.73044	1.3913	-1.62649	0.00862422	0.0444613	6.3309	3.55524	7.2967	3.12118	15.3258	4.3279	5.41441	8.47142	0	0	0	1.51088	0.315108	0	0	4.0846	0	8.00243
ENSG00000109061	MYH1	17	10492307	10518543	26237	-	protein_coding	3.12498	0.218919	5.44983	3.00278	0.00013739	0.00177804	0	0	1.75135	0	0	0	0	0	10.2267	0	0	4.57126	12.8706	1.18331	2.42452	16.1763	4.16458	2.88111
ENSG00000109107	ALDOC	17	28573115	28577264	4150	-	protein_coding	68.7033	42.5791	89.6026	1.02536	0.00176112	0.013364	29.9803	17.0783	55.0435	18.944	51.4786	87.6193	33.1925	47.2964	41.8125	68.4313	113.716	68.4051	159.465	89.0508	109.14	52.3439	70.9381	122.724
ENSG00000109265	KIAA1211	4	56049073	56328625	279553	+	protein_coding	41.0377	15.4919	61.4744	1.7756	0.000441611	0.00456855	3.23344	6.61217	67.3351	9.84407	2.81112	14.3646	10.8656	8.86885	34.1989	119.225	10.7309	69.291	40.981	56.4073	24.2668	62.8507	77.3923	119.4
ENSG00000109272	PF4V1	4	73853189	73854155	967	+	protein_coding	7.41823	16.4281	0.210318	-2.23528	0.00964557	0.0483755	0	3.19998	0	31.4776	0	4.76156	0.487336	91.4985	0	0	0	1.14281	0	0	0	0	0	0.96037
ENSG00000109339	MAPK10	4	86010395	86594131	583737	-	protein_coding	54.4134	8.96858	90.7692	2.87108	5.30326e-07	1.97017e-05	17.532	6.43174	15.3265	2.38672	0	7.66043	15.2226	7.18879	150.58	170.969	3.54603	50.2397	18.9257	89.593	38.5027	266.351	96.3832	22.6014
ENSG00000109452	INPP4B	4	142023160	142847432	824273	-	protein_coding	144.092	51.1624	218.437	2.06102	2.96641e-07	1.22534e-05	61.4597	37.3162	80.4539	78.2662	5.67184	20.039	77.9053	48.187	281.716	130.011	23.8653	126.604	540.024	190.174	190.604	388.281	220.988	92.0986
ENSG00000109458	GAB1	4	143336762	143474568	137807	+	protein_coding	303.603	172.328	408.624	1.20437	4.12404e-05	0.000673989	179.572	257.065	139.412	156.348	181.821	164.147	188.936	111.322	464.724	428.349	163.424	200.329	911.96	429.136	330.078	648.158	320.2	189.881
ENSG00000109472	CPE	4	165361194	165498320	137127	+	protein_coding	395.633	83.0877	645.669	2.61203	2.58751e-06	7.25876e-05	30.5074	45.4156	351.939	81.5264	11.8885	8.84019	78.2659	56.3186	203.708	141.264	68.8918	1355.24	587.521	1029.75	244.492	900.755	1026.57	898.504
ENSG00000109475	RPL34	4	108620566	108630412	9847	+	protein_coding	527.381	291.476	716.105	1.27427	2.77013e-12	8.3665e-10	265.327	307.093	258.919	290.603	431.46	204.312	272.307	301.782	827.378	833.156	634.302	625.888	569.461	880.24	957.377	563.701	815.532	454.016
ENSG00000109576	AADAT	4	170060222	170091699	31478	-	protein_coding	6.65062	1.88327	10.4645	2.25029	6.63573e-05	0.000991778	0.727637	1.47501	2.38302	2.80405	1.65857	3.23947	2.77839	0	15.7131	18.2971	0	10.2167	31.2037	8.58695	1.86262	8.38399	6.3988	3.98215
ENSG00000109610	SOD3	4	24789912	24800842	10931	+	protein_coding	293.1	44.1356	492.271	3.11688	6.56152e-09	5.22585e-07	12.6109	8.38452	158.565	39.438	0	16.3213	73.2694	44.4955	451.271	394.174	17.4417	216.124	998.791	599.739	453.93	745.33	318.973	726.937
ENSG00000109625	CPZ	4	8592660	8619759	27100	+	protein_coding	53.0001	10.3246	87.1405	2.55883	4.94042e-05	0.000784798	8.25377	0.506773	22.0122	0	0	11.7011	29.4059	10.717	94.9081	102.498	5.19666	136.303	50.6583	91.8196	24.9613	40.2088	65.9635	258.888
ENSG00000109654	TRIM2	4	153152342	153339320	186979	+	protein_coding	100.365	45.9874	143.867	1.52948	0.000234871	0.00276006	42.8545	72.7475	136.544	17.7323	18.6537	17.9938	41.1581	20.2152	204.337	179.336	18.5772	85.8388	301.677	132.187	108.723	182.908	115.518	109.571
ENSG00000109670	FBXW7	4	152321259	152536101	214843	-	protein_coding	338.02	185.671	459.9	1.25043	9.58543e-06	0.000208921	160.363	175.334	184.07	141.207	190.643	285.815	152.31	195.627	895.614	198.424	237.929	349.278	335.466	705.728	593.901	365.951	640.593	276.113
ENSG00000109680	TBC1D19	4	26576437	26755351	178915	+	protein_coding	38.064	21.357	51.4296	1.16423	1.66638e-07	7.70442e-06	13.5058	24.122	29.493	23.8911	17.3432	22.4242	20.2106	19.8657	71.8917	76.3807	42.1945	59.3395	43.8424	54.1456	28.8481	50.9452	53.0261	33.6822
ENSG00000109686	SH3D19	4	151102751	151325632	222882	-	protein_coding	280.605	146.963	387.518	1.3992	0.00134999	0.010917	124.457	197.342	390.486	105.51	22.2254	57.0464	239.862	38.7756	435.543	236.696	60.7511	436.319	654.38	326.422	175.607	754.088	394.399	400.974
ENSG00000109738	GLRB	4	157076057	157172090	96034	+	protein_coding	25.45	6.90078	40.2894	2.07774	0.00153819	0.0120689	4.7771	1.91	37.3471	3.04612	0	0	6.64145	1.48446	15.7253	32.5323	1.93173	66.5432	121.44	33.6112	10.208	51.3533	32.3248	37.2245
ENSG00000109771	LRP2BP	4	185363879	185395899	32021	-	protein_coding	38.0393	23.212	49.9012	1.0787	0.0063496	0.0355651	17.8123	24.614	26.7141	11.1884	19.5036	38.6471	30.0749	17.1414	53.568	36.4977	18.6375	36.5368	68.3178	18.0307	27.4277	167.555	39.4758	32.9652
ENSG00000109814	UGDH	4	39498755	39528311	29557	-	protein_coding	333.619	193.746	445.518	1.18543	2.54879e-06	7.1761e-05	180.569	207.244	265.298	212.973	208.033	123.683	175.554	176.618	224.748	472.906	237.426	628.926	553.828	414.636	325.589	340.572	423.127	833.418
ENSG00000109846	CRYAB	11	111908565	111923722	15158	-	protein_coding	144.311	45.7906	223.127	2.09096	6.2591e-05	0.00094705	18.2063	35.9633	136.7	18.2523	3.75829	12.1443	121.56	19.7398	86.1776	226.791	10.9365	109.161	849.803	126.287	77.6629	291.109	232.062	221.283
ENSG00000109927	TECTA	11	121101173	121191493	90321	+	protein_coding	31.9544	58.08	11.0539	-2.03896	0.000482254	0.00492115	108.324	49.0271	162.102	17.0032	4.76029	5.08631	107.212	11.1258	0	9.90501	4.94067	9.21157	10.184	8.1351	2.38118	17.5938	33.5683	14.6196
ENSG00000110046	ATG2A	11	64894546	64917248	22703	-	protein_coding	281.681	405.553	182.584	-1.11249	0.00136492	0.0110179	211.213	173.366	349.175	285.482	177.479	1039.56	287.39	720.764	160.132	113.692	145.649	164.354	155.345	174.365	186.722	220.66	165.222	339.697
ENSG00000110057	UNC93B1	11	67991104	68004982	13879	-	protein_coding	537.209	770.177	350.834	-1.12622	3.46441e-05	0.000587836	578.939	630.64	411.727	694.38	737.693	1209.23	829.103	1069.71	190.132	219.068	540.032	367.668	191.117	398.887	383.483	270.443	324.848	622.667
ENSG00000110076	NRXN2	11	64606174	64723188	117015	-	protein_coding	34.8438	17.8065	48.4737	1.40107	0.00102609	0.00884559	5.86344	20.3752	39.435	9.43742	1.92787	10.3618	32.4441	22.6071	25.2036	78.4818	5.79549	30.9014	85.3608	67.1781	22.2399	69.1191	50.9307	49.5256
ENSG00000110195	FOLR1	11	72189558	72196323	6766	+	protein_coding	4.5568	8.68252	1.25623	-2.25663	0.000115983	0.00156094	11.2347	4.94518	2.52422	23.5917	1.48133	10.8924	4.63764	10.153	3.67788	0	1.42786	3.47446	0.811805	1.36441	0	1.2522	0	0.553673
ENSG00000110237	ARHGEF17	11	73308289	73369091	60803	+	protein_coding	570.939	204.145	864.375	1.9178	7.54404e-06	0.000172342	239.957	127.415	413.945	217.553	69.4211	93.7432	264.907	206.22	462.603	640.447	118.968	481.235	3152.18	472.637	286.578	1523.64	685.579	819.885
ENSG00000110436	SLC1A2	11	35251206	35420063	168858	-	protein_coding	91.8655	170.384	29.0506	-2.10248	0.00114069	0.00961511	119.963	22.3005	45.7689	292.285	16.631	813.107	5.86033	47.1553	19.697	4.31662	83.2048	30.7478	64.9083	15.9552	34.7899	7.55304	2.67372	26.6599
ENSG00000110446	SLC15A3	11	60937084	60952530	15447	-	protein_coding	1328.14	2258.12	584.152	-1.96775	1.0934e-10	1.77819e-08	1799.16	2982.25	1041.8	3369.73	1983.22	2018.73	1334.38	3535.7	336.879	437.396	1310.74	601.444	370.666	726.241	572.518	277.201	445.844	762.591
ENSG00000110492	MDK	11	46380756	46383837	3082	+	protein_coding	54.3554	28.445	75.0836	1.39359	0.000461869	0.00474717	21.2351	25.0847	48.9936	32.3146	5.46268	29.6369	50.6046	14.2281	92.5203	103.847	11.5997	86.7217	52.4787	53.3437	48.5044	109.25	58.0871	134.484
ENSG00000110628	SLC22A18	11	2899721	2925246	25526	+	protein_coding	100.071	147.558	62.0815	-1.18091	2.9043e-05	0.000509369	150.118	121.863	90.324	105.348	115.998	151.32	202.284	243.205	69.3351	19.7371	51.0114	79.5266	80.737	49.7636	55.5637	37.3847	62.9966	114.759
ENSG00000110651	CD81	11	2376177	2397419	21243	+	protein_coding	3069.79	4372.17	2027.89	-1.11488	4.55135e-08	2.70016e-06	3385.33	4695.51	4345.68	5526.69	3497.8	2769.13	4388.9	6368.31	1220.7	1407.66	2387.55	1841.27	2816.98	2257.71	1972.03	1415.74	1558.15	3401.11
ENSG00000110719	TCIRG1	11	68039016	68050895	11880	+	protein_coding	1677.46	2432.04	1073.8	-1.2536	7.24424e-05	0.00106359	2199.57	1451.16	1233.99	2719.22	2294.59	4670.65	1938.96	2948.21	711.728	745.205	2848.71	1142	347.402	908.032	1131	687.839	688.627	1527.43
ENSG00000110723	EXPH5	11	108505431	108593738	88308	-	protein_coding	26.116	9.89914	39.0894	1.87349	2.46832e-06	7.15751e-05	9.25492	14.923	18.0348	3.42385	12.67	4.7476	9.18807	6.95088	14.8315	26.9777	6.72831	56.5067	42.0788	42.7315	23.1877	41.2878	81.2004	55.3639
ENSG00000110777	POU2AF1	11	111352252	111455630	103379	-	protein_coding	95.5544	15.1303	159.894	3.03603	4.57678e-08	2.70833e-06	18.3293	10.7703	35.723	17.6437	0	0.696361	26.9972	10.8827	317.78	113.893	35.8607	74.0029	29.8463	455.657	333.67	61.5576	100.364	76.3046
ENSG00000110811	P3H3	12	6828410	6839851	11442	+	protein_coding	131.122	53.6083	193.132	1.72386	0.000670369	0.00637111	35.4347	60.3155	189.148	14.8092	4.64113	11.9349	91.2376	21.3455	121.105	225.522	38.5959	271.312	321.942	121.802	75.729	234.812	157.069	363.435
ENSG00000110987	BCL7A	12	122019422	122062044	42623	+	protein_coding	34.6237	14.2355	50.9342	1.69809	0.000215493	0.00257661	11.8398	5.23873	35.128	4.29437	16.7884	15.4104	15.4686	9.71546	20.8936	79.951	3.73739	67.29	86.5494	80.2702	23.1538	52.1624	36.7551	58.5791
ENSG00000111057	KRT18	12	52948871	52952901	4031	+	protein_coding	146.506	56.2118	218.741	1.82823	7.33283e-05	0.00107457	27.2747	26.6039	123.634	54.6179	18.3	15.2259	106.249	77.7889	90.389	261.402	18.3401	162.822	314.717	149.284	121.516	119.661	259.062	690.22
ENSG00000111058	ACSS3	12	80936414	81261205	324792	+	protein_coding	30.4921	5.50672	50.4803	2.85568	1.03931e-07	5.2798e-06	0.422511	1.94289	11.7987	6.83607	2.26959	10.6558	3.81026	6.31797	51.7787	42.6711	0.57041	98.1575	31.8499	36.0581	51.5324	87.8276	53.8791	50.4785
ENSG00000111110	PPM1H	12	62643982	62935037	291056	-	protein_coding	185.631	260.259	125.93	-1.03533	0.00259597	0.0179893	156.305	227.685	135.052	371.491	383.888	273.619	188.767	345.263	41.5401	115.823	166.027	91.8712	347.508	85.1003	130.773	114.096	50.7489	115.807
ENSG00000111181	SLC6A12	12	190077	214570	24494	-	protein_coding	39.2545	55.4179	26.3239	-1.09236	0.000316362	0.00347371	61.2331	81.2217	26.8868	61.6042	39.0695	38.2099	52.8744	82.2435	10.2334	37.6173	44.1496	28.0545	15.0598	33.3192	27.0808	21.5878	25.0798	21.0564
ENSG00000111252	SH2B3	12	111405948	111451623	45676	+	protein_coding	1738.68	2418.74	1194.63	-1.02625	0.000223487	0.00265216	2038	1706.24	1584.22	2264.39	2214.49	2701.01	2920.55	3921.01	779.034	627.586	1825.79	1141.75	796.229	875.746	919.835	1160.79	1164.41	2655.18
ENSG00000111275	ALDH2	12	111766887	111817529	50643	+	protein_coding	844.86	1388.82	409.689	-1.60367	1.25704e-08	9.28055e-07	782.436	3694.17	778.909	1557.85	480.629	1437.47	889.881	1489.25	400.425	473.967	382.391	394.187	551.059	617.492	500.681	262.283	263.422	250.982
ENSG00000111341	MGP	12	14881181	14885926	4746	-	protein_coding	1065.65	206.953	1752.6	2.64356	1.33508e-05	0.00027093	176.685	106.753	786.328	179.005	1.75107	51.8198	331.491	21.7893	1299.53	1862.79	70.1887	1313.52	6400.99	1327.14	920.125	2737.92	1199.61	394.231
ENSG00000111371	SLC38A1	12	46183063	46270017	86955	-	protein_coding	269.914	134.191	378.493	1.39983	0.00122968	0.0102061	164.013	76.7111	398.047	86.7882	25.6037	103.986	168.842	49.5393	544.503	213.515	69.3506	222.363	286.5	704.295	637.855	501.706	404.342	200.496
ENSG00000111412	C12orf49	12	116710185	116738070	27886	-	protein_coding	439.028	622.312	292.401	-1.06614	2.76658e-05	0.000489647	532.919	645.977	507.017	1025.33	558.79	463.924	400.728	843.809	262.669	221.498	373.439	273.96	299.634	304.718	539.702	135.401	167.022	345.966
ENSG00000111644	ACRBP	12	6638075	6647460	9386	-	protein_coding	39.7073	59.0706	24.2165	-1.28297	0.000689867	0.00653505	34.8323	62.9235	12.2315	54.2414	47.1804	68.3705	68.8181	123.967	41.6354	21.5415	25.2437	22.6344	5.86961	30.135	27.0686	19.9169	16.2408	31.8796
ENSG00000111664	GNB3	12	6839954	6847393	7440	+	protein_coding	13.1497	4.64326	19.9549	2.06515	2.01623e-05	0.000380597	6.82334	2.42527	4.39985	6.19868	0	6.04724	10.5926	0.659023	42.0162	18.0351	6.29792	9.08778	32.2416	10.4295	7.37655	38.6466	16.7876	18.6305
ENSG00000111678	C12orf57	12	6942978	6946003	3026	+	protein_coding	94.8564	44.821	134.885	1.52834	1.83931e-07	8.37085e-06	43	28.4647	99.9559	33.914	18.221	29.6002	59.6365	45.7752	160.532	183.788	51.964	122.843	205.505	121.957	129.512	122.634	116.854	133.258
ENSG00000111696	NT5DC3	12	103770453	103841197	70745	-	protein_coding	143.059	85.6147	189.015	1.02401	0.000893082	0.00795158	69.8712	90.9087	71.7074	116.733	96.2382	73.3615	43.5703	122.528	164.305	268.16	210.763	108.835	505.4	134.981	102.31	198.863	97.3461	99.1867
ENSG00000111728	ST8SIA1	12	22063773	22437041	373269	-	protein_coding	52.9474	16.7936	81.8705	2.0589	4.40958e-05	0.00071413	19.8403	2.20377	42.2618	14.0009	0	14.5953	29.7136	11.7329	132.749	108.582	14.7862	105.597	73.0816	91.323	53.7068	163.703	33.594	41.5824
ENSG00000111796	KLRB1	12	9594551	9607886	13336	-	protein_coding	24.4417	8.73509	37.007	1.95596	3.20238e-05	0.000553714	10.2103	5.75996	16.2	10.2302	2.38733	4.16636	16.5694	4.35707	44.3155	43.7031	10.0612	17.1422	7.62702	89.9319	70.3112	41.1761	33.3167	12.4848
ENSG00000111799	COL12A1	6	75084326	75206051	121726	-	protein_coding	4994.4	1261.37	7980.82	2.21144	0.000853924	0.00770919	231.031	139.81	7508.63	410.895	12.3508	932.103	380.667	475.45	7212.47	5241.08	740.968	25001.4	10642.4	2936.77	1064.15	5059.41	3504.9	18404.7
ENSG00000111802	TDP2	6	24649977	24667033	17057	-	protein_coding	330.342	451.904	233.092	-1.03262	0.000542514	0.00540793	346.013	552.57	183.473	553.854	625.142	625.695	235.623	492.86	152.924	260.104	560.074	231.441	197.878	202.34	256.217	97.3491	137.385	235.208
ENSG00000111816	FRK	6	115931149	116060758	129610	-	protein_coding	78.5067	28.4185	118.577	1.98136	2.68832e-05	0.000480551	29.0995	52.4796	59.108	14.9519	3.18311	14.8799	37.5249	16.1212	71.5866	141.195	8.38436	108.567	286.967	106.498	55.764	260.291	87.4562	59.0627
ENSG00000111863	ADTRP	6	11712054	11807046	94993	-	protein_coding	75.3277	144.338	20.1197	-2.55129	2.59101e-07	1.0916e-05	79.8058	439.329	20.7775	116.622	24.7906	197.338	127.967	148.07	9.41909	16.4731	64.1872	12.0246	20.332	26.7446	22.5084	5.24089	19.7892	4.47821
ENSG00000111879	FAM184A	6	118959763	119149387	189625	-	protein_coding	7.88208	3.39324	11.4732	1.56712	0.000411558	0.0043133	8.32227	4.63607	3.66395	1.3624	0.595046	2.522	2.55456	3.4896	11.8033	12.5945	3.3076	14.1123	7.75221	5.10076	11.9464	19.8199	24.1702	4.12441
ENSG00000111907	TPD52L1	6	125119049	125264407	145359	+	protein_coding	49.8246	7.05846	84.0375	3.11435	2.31695e-09	2.19037e-07	4.6364	5.87889	23.5556	3.80493	0.40208	6.99727	6.63809	4.55441	79.1036	59.8409	2.18808	39.837	350.903	40.3743	35.2148	98.9762	86.7367	47.2004
ENSG00000112139	MDGA1	6	37630679	37699306	68628	-	protein_coding	42.4406	23.7416	57.3998	1.20429	0.00262956	0.0181302	20.3525	8.93082	41.1078	12.2021	5.84488	32.1088	51.0906	18.2951	58.6263	38.1979	14.1833	30.9061	79.536	109.392	33.8752	97.0457	55.3621	56.8735
ENSG00000112149	CD83	6	14117256	14136918	19663	+	protein_coding	613.048	868.05	409.047	-1.13186	0.000565935	0.0055887	553.279	859.674	443.322	1186.79	1192.83	844.922	506.831	1356.75	284.453	328.416	834.437	381.447	116.421	443.131	416.962	164.613	411.08	709.51
ENSG00000112183	RBM24	6	17281346	17293875	12530	+	protein_coding	8.66306	1.44693	14.436	2.92376	1.06524e-07	5.37379e-06	1.23805	0.334627	1.85166	1.23438	0	1.44339	3.54549	1.92788	2.01733	15.9156	0	6.44411	43.0945	5.73926	11.7593	13.6966	34.5036	11.1894
ENSG00000112186	CAP2	6	17393216	17557792	164577	+	protein_coding	73.5265	18.6287	117.445	2.22971	0.000283816	0.00319324	15.2821	10.8683	71.567	11.6049	0	5.40087	33.0474	1.25868	50.2704	112.472	4.12143	72.4362	547.067	75.8493	17.8462	123.51	82.6692	88.2067
ENSG00000112195	TREML2	6	41190277	41201194	10918	-	protein_coding	21.2981	33.9288	11.1936	-1.6882	0.000695458	0.00657195	12.2524	9.59993	35.9026	29.1168	16.7113	104.754	23.8795	39.2137	20.4533	16.8089	18.4456	5.71407	1.90675	21.2997	9.69809	0	4.16458	13.4452
ENSG00000112208	BAG2	6	57172326	57189833	17508	+	protein_coding	94.0809	39.9694	137.37	1.79282	1.24728e-07	6.09387e-06	28.0785	54.3996	55.1675	58.2336	16.7113	29.1645	45.3223	32.678	95.4488	110.939	38.5681	110.853	378.014	81.6487	46.0659	260.291	133.267	118.606
ENSG00000112210	RAB23	6	57186992	57222314	35323	-	protein_coding	175.492	71.0361	259.057	1.80295	1.00229e-05	0.000217033	52.8094	84.6949	152.26	92.624	21.7201	48.3557	89.7598	26.0649	96.9085	304.044	68.375	226.45	940.003	141.725	88.7136	296.245	249.992	178.12
ENSG00000112214	FHL5	6	96562548	96616636	54089	+	protein_coding	45.358	1.40063	80.5239	4.06073	6.00274e-09	4.88111e-07	0	1.16055	3.34378	0	0	1.61897	2.06767	3.01409	23.5816	0	0	19.6873	622.755	29.5872	10.9914	56.5497	39.8716	2.21451
ENSG00000112218	GPR63	6	96794126	96837463	43338	-	protein_coding	7.13481	3.08444	10.3751	1.54909	0.00756505	0.0403146	1.53155	3.83997	5.25404	3.14776	0.795777	0.595195	3.41135	6.0999	3.40888	3.36178	0	14.8566	52.9124	7.09989	0	8.82344	4.16458	9.12351
ENSG00000112276	BVES	6	105096822	105137174	40353	-	protein_coding	32.8759	8.28324	52.55	2.47734	2.4559e-08	1.60434e-06	9.94179	7.95512	19.2719	9.20625	0	4.96748	10.7818	4.14151	56.9009	84.1718	13.9952	39.7128	149.746	52.6715	13.49	47.8101	29.6341	37.368
ENSG00000112293	GPLD1	6	24424565	24495205	70641	-	protein_coding	6.95297	2.59872	10.4364	1.85192	0.00108634	0.00925084	5.76466	1.6298	0	3.50701	2.69705	2.00096	1.86156	3.32869	0	0	2.13515	6.19916	38.5857	23.7894	6.84949	12.4311	5.30272	9.07093
ENSG00000112320	SOBP	6	107489958	107660167	170210	+	protein_coding	63.5871	21.7782	97.0343	1.96799	2.58971e-05	0.000467959	28.509	19.4093	66.4761	14.8106	4.42718	10.1069	24.1655	6.32088	107.408	38.0748	8.15896	96.1032	218.314	94.6451	41.1858	159.902	137.416	69.136
ENSG00000112559	MDFI	6	41636882	41654246	17365	+	protein_coding	22.9339	8.19039	34.7287	1.71627	0.00414971	0.0256459	3.34517	5.74696	39.8597	2.75799	0	0.897353	10.2004	2.71559	105.37	33.8026	5.09844	35.4562	26.3735	27.1336	5.29538	21.0518	10.8938	76.8106
ENSG00000112562	SMOC2	6	168441151	168673445	232295	+	protein_coding	509.941	60.2994	869.654	3.3689	5.16792e-09	4.35856e-07	12.9782	6.97276	243.282	54.032	1.2142	53.5808	76.5458	33.7888	478.517	1236.18	25.5857	1152.26	1216.73	1094.05	501.524	1103.74	960.864	927.082
ENSG00000112655	PTK7	6	43076268	43161719	85452	+	protein_coding	151.413	49.8571	232.658	2.06937	6.64465e-06	0.000155617	27.0444	38.708	183.181	31.5222	8.89613	20.1894	67.5595	21.7561	270.379	301.879	38.2582	375.281	235.279	145.782	143.552	270.292	193.47	352.411
ENSG00000112769	LAMA4	6	112108760	112254939	146180	-	protein_coding	771.669	298.199	1150.45	1.80559	0.000554605	0.00549548	362.327	303.423	921.581	177.319	5.84877	69.3085	457.2	88.5877	1109.16	1156.19	103.319	1395.35	1529.86	951.997	791.156	1703.08	1085.51	1678.82
ENSG00000112782	CLIC5	6	45898451	46080395	181945	-	protein_coding	18.6728	10.0669	25.5575	1.29195	0.00665171	0.0367527	15.2349	4.78591	22.5565	4.34648	0	5.43071	23.7125	4.46865	34.81	0	9.26182	34.1644	23.9746	43.4543	44.1953	14.808	35.5948	15.3121
ENSG00000112796	ENPP5	6	46159187	46170971	11785	-	protein_coding	15.942	2.93241	26.3496	2.80878	3.50638e-07	1.40837e-05	1.64684	5.08531	7.06191	3.12646	0	1.68726	4.2339	0.617573	36.6548	0	1.1884	50.3822	11.2765	27.9924	23.4632	12.6501	71.1964	28.6922
ENSG00000112812	PRSS16	6	27247701	27256624	8924	+	protein_coding	2.85742	0.428251	4.80075	2.48083	0.000946284	0.00832644	0.729627	0	0	0.294306	0	0	0	2.40207	7.30792	0	0	5.65546	7.56783	7.04927	17.8481	1.05087	0	1.52805
ENSG00000112837	TBX18	6	84687351	84764519	77169	-	protein_coding	149.842	53.7307	226.731	2.03758	0.000117212	0.00157383	70.0499	61.8062	59.824	41.7669	3.68871	24.1606	147.691	20.8584	116.164	222.769	3.0414	148.629	854.539	124.973	53.4944	367.299	221.078	155.327
ENSG00000112936	C7	5	40909252	40982939	73688	+	protein_coding	606.587	52.809	1049.61	3.73645	4.24451e-10	5.37309e-08	50.2601	27.9224	165.518	47.9943	0.92911	3.82206	104.013	22.0123	2657.44	664.727	72.4814	280.794	1699.7	1375.87	1135.16	1351.1	1223.98	34.8552
ENSG00000112964	GHR	5	42423777	42721878	298102	+	protein_coding	27.5822	8.30011	43.0079	2.16352	3.63112e-07	1.44598e-05	5.83	2.91883	18.9013	5.95759	2.3952	8.23004	16.8771	5.29081	31.8395	36.377	12.3807	34.069	81.9442	51.6121	18.93	55.8918	91.4493	15.5853
ENSG00000113083	LOX	5	122063195	122078360	15166	-	protein_coding	531.512	115.759	864.114	2.51109	4.29429e-06	0.000109311	50.1288	61.6059	441.466	35.2276	6.3776	26.3335	190.311	114.624	490.743	1600.54	216.594	1382.48	802.042	837.154	244.379	299.105	374.18	2393.92
ENSG00000113140	SPARC	5	151661096	151687165	26070	-	protein_coding	11772.4	5212.09	17020.7	1.57005	0.000432253	0.00448571	3078.17	3342.24	15548.2	4182.45	2334.07	2834.78	6378.25	3998.57	8127.99	31631.5	2813.46	23648.3	33090.4	8770.25	5308.53	11028.1	10571.6	35216.8
ENSG00000113205	PCDHB3	5	141100473	141103827	3355	+	protein_coding	6.73645	2.00935	10.5181	1.9006	0.00206196	0.0151271	4.78846	2.69658	4.63767	1.63099	0	0	2.02008	0.301011	41.4222	0	0	11.4418	17.1248	3.27	3.35	7.11169	11.5085	9.95217
ENSG00000113296	THBS4	5	79991311	80083287	91977	+	protein_coding	140.509	4.08259	249.65	3.20267	8.21415e-05	0.00117484	3.50509	2.4101	2.19842	0.493912	4.59862	15.9807	2.10651	1.36733	2.13954	0	18.6987	29.1115	2384.21	8.85447	0	30.9914	15.6625	6.83835
ENSG00000113303	BTNL8	5	180899077	180950906	51830	+	protein_coding	4.48315	8.51709	1.256	-2.37487	6.77378e-05	0.00100852	2.20968	7.15309	4.80459	13.0508	2.74703	18.118	7.15167	12.9018	0	0	6.40307	2.03956	1.4667	1.21363	0	0	0	1.43708
ENSG00000113361	CDH6	5	31193750	31329146	135397	+	protein_coding	78.1886	17.9086	126.413	2.50648	4.37756e-06	0.000110898	10.1839	18.8149	65.3999	26.1635	0	7.91542	11.8935	2.89721	66.1356	139.324	26.9134	60.7925	566.776	77.0718	48.3651	171.38	34.519	72.8478
ENSG00000113578	FGF1	5	142592178	142698070	105893	-	protein_coding	69.5507	16.9562	111.626	2.22418	0.000281546	0.00317385	6.20563	0.81171	82.8755	7.91139	0	7.99164	21.8096	8.04404	68.6564	40.5057	9.09681	168.789	438.29	63.5531	48.831	63.882	96.9742	117.684
ENSG00000113721	PDGFRB	5	150113837	150155872	42036	-	protein_coding	944.257	158.131	1573.16	3.00966	3.19842e-09	2.92844e-07	32.4473	44.0387	640.728	57.9834	17.8208	178.066	221.411	72.5518	1144.48	2400.29	223.529	1273.91	2911.09	1380.92	781.193	2508.1	1760.22	1347.85
ENSG00000113739	STC2	5	173314713	173329503	14791	-	protein_coding	58.3063	17.3261	91.0905	2.13841	2.73454e-05	0.000486163	27.0306	0.357858	24.3414	8.77235	39.9189	2.32965	18.8581	16.9995	100.313	231.216	84.1176	48.0665	25.2468	30.6197	81.0816	24.5896	139.273	146.382
ENSG00000113763	UNC5A	5	176810477	176880895	70419	+	protein_coding	44.5252	66.0346	27.3178	-1.15644	0.00435236	0.0265735	112.947	17.047	34.8831	84.8444	36.9597	125.997	47.8352	67.7625	25.0482	24.702	53.9066	15.7449	26.576	4.34745	44.538	13.5071	39.2101	25.5975
ENSG00000113924	HGD	3	120628173	120682571	54399	-	protein_coding	2.85174	4.91815	1.19862	-1.63847	0.00809604	0.0424153	5.11358	3.54288	4.5386	5.35651	0	2.95462	2.5379	15.3011	0	0	4.2839	1.49159	0.648941	2.08961	0.980904	1.83751	0	0.653701
ENSG00000114107	CEP70	3	138494344	138594538	100195	-	protein_coding	40.4402	21.594	55.5172	1.33401	2.05351e-05	0.000385162	17.6749	30.9115	15.1344	34.9477	14.4563	18.5857	16.2569	24.7842	102.474	56.0514	21.6718	36.6917	56.0065	42.84	42.6746	92.5718	83.4606	20.7294
ENSG00000114115	RBP1	3	139517434	139539829	22396	-	protein_coding	46.6028	64.8068	32.0397	-1.06955	0.000452051	0.00465791	42.1524	56.5504	29.4783	120.609	65.6459	78.1841	35.2888	90.5457	44.9054	55.0593	28.0113	21.8567	26.8138	33.9384	31.6839	29.2952	29.6822	19.1506
ENSG00000114200	BCHE	3	165772904	165837472	64569	-	protein_coding	2.22622	0.0598367	3.95933	2.80559	0.000975258	0.00850416	0	0.478694	0	0	0	0	0	0	0	0	1.25424	3.15169	32.8657	0.885077	0	0	0	1.43664
ENSG00000114279	FGF12	3	192139395	192767764	628370	-	protein_coding	3.2294	1.07261	4.95482	2.22201	0.00106404	0.00909421	0	0	1.99027	6.27415	0	0	0.316468	0	6.64102	4.90419	0.611559	1.90104	3.59513	12.5394	9.66517	5.86232	0	3.82844
ENSG00000114378	HYAL1	3	50299889	50312381	12493	-	protein_coding	42.4255	73.4159	17.6331	-1.79731	0.00170324	0.0130127	92.8671	48.867	314.239	20.7878	1.48446	24.1369	72.9386	12.0064	6.47487	6.38539	10.7256	26.2435	17.5741	12.3618	18.3035	36.4674	23.3062	18.4885
ENSG00000114446	IFT57	3	108160812	108222570	61759	-	protein_coding	90.973	55.622	119.254	1.03247	0.000153618	0.00194583	54.9336	56.8533	94.865	25.3481	29.6337	76.5557	66.3636	40.4231	208.052	147.343	61.2699	104.506	114.24	113.869	114.771	133.028	79.449	116.01
ENSG00000114654	EFCC1	3	129001629	129040742	39114	+	protein_coding	4.65744	1.3814	7.27826	2.02872	0.00085314	0.0077051	0.879148	2.07259	4.52392	0.935442	0	1.02497	0.5793	1.03586	11.7407	3.99617	1.44385	1.35847	11.082	1.40661	6.26281	25.58	4.95047	4.96148
ENSG00000114738	MAPKAPK3	3	50611520	50649297	37778	+	protein_coding	479.059	658.082	335.841	-1.01119	5.80429e-05	0.000891576	597.638	488.936	402.275	721.798	748.976	668.139	631.313	1005.58	198.075	266.171	703.3	256.3	200.37	366.862	366.812	205.607	370.501	424.41
ENSG00000114790	ARHGEF26	3	154121003	154257827	136825	+	protein_coding	43.568	12.1023	68.7406	2.38571	5.47484e-09	4.57996e-07	15.3293	4.54467	16.7049	8.38221	4.70908	20.505	18.3927	8.25066	57.7261	23.7694	7.93842	71.2642	111.869	58.8164	32.0162	164.095	116.155	43.7563
ENSG00000114805	PLCH1	3	155375580	155745067	369488	-	protein_coding	11.7552	2.47359	19.1805	2.49754	7.07792e-05	0.00104511	1.01136	3.68008	2.60214	0	0	1.57215	8.40678	2.51621	13.5064	38.6616	0	19.7141	1.57391	26.5677	13.9414	5.09553	47.8941	24.8503
ENSG00000114923	SLC4A3	2	219627327	219641980	14654	+	protein_coding	9.22023	1.99854	14.9976	2.5934	7.27635e-06	0.000168209	2.14703	1.70408	3.49742	0.818536	0	2.05971	4.82412	0.937424	1.83355	21.1036	0	9.61243	19.0751	13.5967	14.7062	18.2951	11.7314	40.0216
ENSG00000114948	ADAM23	2	206443539	206621130	177592	+	protein_coding	25.2965	5.43606	41.1848	2.59549	5.53725e-06	0.00013414	0.67151	1.68364	16.1255	2.07021	0	1.66053	17.5533	3.72381	49.3227	48.6411	0	19.5416	72.1064	20.2358	41.4428	56.0953	68.4604	36.0019
ENSG00000115107	STEAP3	2	119223831	119265652	41822	+	protein_coding	581.877	810.972	398.601	-1.04469	0.00011066	0.00150322	641.99	907.769	424.278	1009.26	771.35	859.455	766.923	1106.75	295.674	423.231	692.633	354.235	217.774	404.312	659.576	214.527	214.118	509.928
ENSG00000115112	TFCP2L1	2	121216587	121285207	68621	-	protein_coding	213.644	354.636	100.851	-1.73777	2.37066e-06	6.94359e-05	319.75	463.723	166.688	744.285	342.05	190.048	257.388	353.158	70.139	51.8773	247.677	154.383	117.181	78.2586	89.326	54.1799	27.5425	117.942
ENSG00000115138	POMC	2	25160853	25168903	8051	-	protein_coding	8.95809	13.0788	5.66151	-1.19841	0.00257341	0.0178787	5.79522	10.6612	20.9082	9.57115	5.30248	9.38814	15.4234	27.5808	5.52807	4.07403	2.03215	4.15482	4.25166	7.88475	8.81459	1.78214	10.0939	7.99901
ENSG00000115155	OTOF	2	26457203	26558698	101496	-	protein_coding	16.3353	32.3516	3.52227	-2.52134	0.000966022	0.0084458	9.29861	44.053	152.111	1.36509	0.690208	4.79172	46.1252	0.377906	0	15.8085	0	2.97362	0	6.15801	0	2.55097	0	7.73163
ENSG00000115252	PDE1A	2	182140036	182523192	383157	-	protein_coding	45.9695	3.74044	79.7527	4.10269	3.37103e-19	1.95992e-15	1.12282	2.8795	8.49822	4.14454	0	2.64798	7.78826	2.84219	121.328	58.4882	7.46029	45.7587	145.121	68.4382	53.9327	175.081	92.6397	29.2803
ENSG00000115339	GALNT3	2	165747591	165794682	47092	-	protein_coding	36.66	16.265	52.976	1.61041	1.68308e-06	5.1981e-05	9.07163	11.1933	30.354	17.4983	9.65966	23.7953	12.3031	16.2448	56.8434	58.1149	9.75504	53.8357	48.7398	52.6992	22.3128	63.1356	105.969	58.3544
ENSG00000115353	TACR1	2	75046463	75199700	153238	-	protein_coding	12.7295	2.77362	20.6942	2.38801	2.89116e-06	7.91952e-05	5.38043	1.98803	4.08019	3.93443	0.988777	3.69774	2.11935	0	37.5321	6.26566	38.0274	9.22988	10.3653	17.6436	9.03763	30.0053	45.8524	2.98322
ENSG00000115361	ACADL	2	210187939	210225491	37553	-	protein_coding	1.45113	0.0351764	2.58388	2.5843	0.00231055	0.0165348	0	0	0	0	0	0	0.281411	0	3.93691	7.12745	0	0.659916	4.60409	0	0	8.49243	0	1.01806
ENSG00000115457	IGFBP2	2	216632828	216664436	31609	+	protein_coding	511.927	156.823	796.01	2.07606	4.54781e-05	0.000734472	109.948	33.6596	379.681	143.113	25.5499	230.367	215.642	116.626	131.061	826.906	156.277	508.846	2784.52	314.585	226.853	577.437	496.837	1936.78
ENSG00000115461	IGFBP5	2	216672105	216695525	23421	-	protein_coding	2749.43	738.878	4357.88	2.32786	1.44181e-05	0.00028856	340.109	222.054	2595.45	470.859	9.35969	203.11	1747.23	322.853	2515.38	2904.21	697.211	2600.79	11899	5187.9	2667.33	7243.72	3134.89	4728.38
ENSG00000115468	EFHD1	2	232606057	232682781	76725	+	protein_coding	125.666	15.3962	213.881	2.91194	9.5262e-06	0.000208411	2.85499	3.59495	69.1792	8.66191	0	7.25062	12.0806	19.5472	22.7507	132.85	0	55.5686	1351.6	87.802	72.717	256.891	113.73	44.9096
ENSG00000115504	EHBP1	2	62673851	63046487	372637	+	protein_coding	217.721	105.704	307.334	1.50303	6.54273e-09	5.22585e-07	80.4826	95.282	162.293	75.9778	105.684	104.584	99.7119	121.612	258.025	383.771	128.911	363.967	408.853	212.558	161.725	495.514	385.516	274.504
ENSG00000115590	IL1R2	2	101991844	102028544	36701	+	protein_coding	59.4657	98.772	28.0207	-1.60451	0.00338156	0.0219424	20.0054	13.0529	49.0947	64.8697	69.3786	384.232	60.9511	128.592	23.5864	29.7447	29.752	25.7494	4.43195	26.7702	93.986	4.45535	9.94769	31.7834
ENSG00000115592	PRKAG3	2	218822383	218832086	9704	-	protein_coding	3.26643	6.52731	0.657722	-2.22571	0.000616099	0.00597997	5.24004	8.1373	1.48452	13.7366	4.0472	6.95533	5.21279	7.40472	0	0	0	0	1.21218	0	0	5.36504	0	0
ENSG00000115602	IL1RL1	2	102311502	102352037	40536	+	protein_coding	225.785	452.983	44.0274	-2.94832	2.35212e-07	1.00617e-05	376.039	223.184	2231.45	151.439	33.4439	118.053	467.678	22.5736	65.9248	30.9172	30.1959	67.9153	18.5579	69.4521	27.254	36.941	72.8121	20.3034
ENSG00000115641	FHL2	2	105357712	105438513	80802	-	protein_coding	244.91	56.1712	395.901	2.559	1.3554e-06	4.34176e-05	31.0047	27.9602	178.102	21.1765	3.21215	14.0292	123.016	50.8686	313.488	498.766	23.908	422.743	355.799	360.652	141.186	514.331	540.728	787.409
ENSG00000115648	MLPH	2	237485428	237555318	69891	+	protein_coding	58.4585	94.692	29.4717	-1.64962	0.000597628	0.00582744	71.6109	220.148	21.8955	108.225	81.3143	26.1479	60.9019	167.292	11.6725	18.5303	111.318	28.373	18.2007	15.8256	9.12371	10.6145	51.5573	19.5013
ENSG00000115687	PASK	2	241106099	241150264	44166	-	protein_coding	86.0907	53.9253	111.823	1.00175	0.00148583	0.0117293	53.2945	70.2355	81.3716	41.4316	36.164	51.3832	58.8462	38.6761	169.83	127.85	56.4244	101.698	33.8254	136.669	202.947	84.1407	153.295	51.5487
ENSG00000115705	TPO	2	1374223	1543711	169489	+	protein_coding	2.25909	0.0393104	4.03491	3.50122	4.30383e-06	0.000109388	0.160894	0	0	0	0	0	0.153589	0	5.13933	0	5.73704	4.05836	6.47917	2.98179	0	0	14.2482	1.70523
ENSG00000115756	HPCAL1	2	10302889	10427617	124729	+	protein_coding	417.218	575.601	290.512	-1.07276	0.000213265	0.0025543	537.671	274.198	418.092	650.427	761.129	624.463	456.909	881.916	192.722	215.195	594.661	206.904	294.606	278.271	182.503	115.048	230.936	594.275
ENSG00000115884	SDC1	2	20200797	20225433	24637	-	protein_coding	172.194	88.6786	239.007	1.39722	0.000428127	0.00445471	68.1137	35.0562	109.404	167.097	55.8488	80.0716	86.589	107.248	265.498	40.2814	68.4272	405.707	130.284	369.278	312.7	87.3267	240.778	469.788
ENSG00000115896	PLCL1	2	197804702	198572581	767880	+	protein_coding	134.36	69.3525	186.367	1.38597	8.30526e-06	0.000185184	110.754	69.9208	77.067	67.6442	59.1678	83.9923	44.3688	41.9044	150.006	142.832	78.8787	136.537	470.16	265.742	150.837	216.449	170.621	81.6065
ENSG00000116117	PARD3B	2	204545793	205620162	1074370	+	protein_coding	161.22	75.4566	229.831	1.56271	0.000226943	0.00268713	76.3874	84.7022	141.572	35.3034	3.39315	64.8459	131.976	65.4736	171.534	108.08	30.8055	193.463	574.177	181.667	171.881	431.641	233.334	201.725
ENSG00000116128	BCL9	1	147541412	147626216	84805	+	protein_coding	112.051	59.5285	154.068	1.28014	0.000203426	0.00245251	55.1821	38.5208	114.253	56.7072	33.7768	91.0155	55.8484	30.9236	98.2582	80.937	52.0787	87.3975	349.699	259.176	134.729	201.809	90.0305	186.569
ENSG00000116132	PRRX1	1	170662728	170739419	76692	+	protein_coding	448.868	67.0679	754.308	3.08428	3.23746e-08	2.02939e-06	17.2617	11.3517	279.691	24.6119	1.85173	103.032	67.6442	31.0985	558.468	972.693	121.833	1278.9	1189.16	770.75	399.551	1202.38	512.961	536.377
ENSG00000116141	MARK1	1	220528183	220664461	136279	+	protein_coding	27.1665	5.08592	44.831	2.73808	2.75231e-05	0.000488609	1.29065	9.41193	9.78292	2.63748	0	2.25709	14.3338	0.973533	11.4251	0	18.7338	100.839	178.891	3.96595	1.53238	64.8798	18.6105	49.432
ENSG00000116147	TNR	1	175315194	175743770	428577	-	protein_coding	11.9841	4.314	18.1202	1.98427	0.000919088	0.0081426	2.27299	0.949824	5.19839	4.39635	0.590511	0.441667	19.0395	1.62276	20.2367	2.49462	0	1.69606	9.31175	46.2303	36.1198	28.7265	31.0214	5.36524
ENSG00000116157	GPX7	1	52602372	52609051	6680	+	protein_coding	40.9391	22.4657	55.7179	1.20425	0.00931109	0.0470941	12.4466	10.0661	76.6123	17.7925	8.60499	23.8344	11.0185	19.35	31.8608	87.8734	3.29683	79.3561	40.7681	78.1393	42.9008	38.1509	53.2208	101.612
ENSG00000116183	PAPPA2	1	176463171	176845605	382435	+	protein_coding	10.6669	4.1909	15.8477	1.68858	0.00242694	0.01715	7.69338	9.64458	2.06683	1.65845	1.67707	0.842892	7.18931	2.75472	6.43671	3.17388	10.2905	15.3877	1.12511	35.6646	36.537	2.77676	39.4952	7.5898
ENSG00000116191	RALGPS2	1	178725147	178921841	196695	+	protein_coding	112.314	50.8567	161.48	1.62073	0.000116516	0.0015672	14.1514	32.1821	82.1926	87.8327	32.9527	66.1643	68.5348	22.8429	364.036	136.659	25.0261	251.178	63.0084	205.539	159.786	90.1067	228.412	91.0529
ENSG00000116194	ANGPTL1	1	178849705	178871052	21348	-	protein_coding	36.6795	5.43339	61.6764	3.1883	1.27497e-10	1.98405e-08	3.89319	2.7889	11.9247	3.42924	1.17712	8.42945	7.43282	4.39167	66.8468	50.8271	0	51.8351	155.958	54.3421	23.7719	122.569	40.8329	49.7799
ENSG00000116251	RPL22	1	6181269	6209389	28121	-	protein_coding	704.613	430.391	923.99	1.09757	3.2036e-06	8.62082e-05	445.549	458.712	452.946	612.918	639.045	220.692	357.682	255.583	880.984	965.099	1017.05	906.395	793.879	1107.81	1336.24	515.815	1072.2	644.432
ENSG00000116260	QSOX1	1	180154834	180204030	49197	+	protein_coding	1017.97	1400.19	712.193	-1.03131	2.18376e-05	0.000405959	1250.17	880.993	1947.2	1058.88	1071.45	2523.99	1094.85	1373.98	442.288	813.455	741.377	642.044	704.697	912.19	547.438	506.439	457.42	1354.58
ENSG00000116285	ERRFI1	1	8004404	8026308	21905	-	protein_coding	529.15	163.91	821.342	2.14293	1.09546e-06	3.6584e-05	99.9478	64.3986	451.562	80.6903	83.6536	192.835	175.208	162.988	196.963	1191.11	309.055	1686.97	1148.59	1133.71	326.526	353.437	407.131	1459.92
ENSG00000116690	PRG4	1	186296279	186314562	18284	+	protein_coding	44.5312	16.7577	66.7499	2.10563	0.000153799	0.00194663	8.24238	5.8886	19.3871	24.3259	1.32968	6.96165	63.9225	4.00417	41.7205	2.80863	13.7329	89.8033	48.6067	113.947	26.3327	255.638	57.4281	17.4808
ENSG00000116748	AMPD1	1	114673090	114695618	22529	-	protein_coding	13.1435	0.455562	23.2938	4.24054	5.65677e-09	4.68708e-07	0	0	0	0	0	0	3.6445	0	42.3289	16.3415	1.63024	8.00171	5.20015	78.8851	14.8824	8.57808	53.4877	3.6025
ENSG00000116761	CTH	1	70411218	70439851	28634	+	protein_coding	8.07983	4.23655	11.1544	1.18587	0.0062522	0.0351465	4.95115	4.13993	2.7464	7.95983	1.66388	4.89246	2.03793	5.50082	19.496	11.4188	0	7.25454	8.70604	13.8131	16.9688	3.0748	21.9259	8.88647
ENSG00000116783	TNNI3K	1	74235401	74544428	309028	+	protein_coding	1.67507	0.312661	2.765	2.16687	0.0081791	0.0427541	0	0.706453	0	1.05575	0	0	0.739085	0	7.98513	0	1.851	0	5.1623	0	3.67699	8.45597	0	0.518561
ENSG00000116833	NR5A2	1	200027602	200177424	149823	+	protein_coding	16.4666	4.58496	25.972	2.26741	8.096e-07	2.8228e-05	8.18644	1.08057	7.47537	1.3796	2.68719	7.9387	5.2055	2.72635	64.5336	9.68353	1.61007	38.0901	19.4945	19.9084	24.5615	29.5434	36.8906	15.4042
ENSG00000116962	NID1	1	235975830	236065162	89333	-	protein_coding	579.056	208.453	875.538	1.89911	0.000234195	0.0027549	176.855	207.524	796.544	77.668	21.2902	38.2172	283.299	66.2241	492.487	958.886	96.9042	1400.33	1899.3	754.454	421.153	972.577	776.844	982.445
ENSG00000117013	KCNQ4	1	40784012	40840452	56441	+	protein_coding	7.94697	2.88886	11.9935	1.90164	0.000176481	0.00218194	2.8365	3.07255	3.50335	1.43837	0	3.80996	4.33607	4.1141	4.29099	12.6951	2.6835	3.65769	53.5226	10.8143	3.87996	17.4714	3.80601	7.11303
ENSG00000117016	RIMS3	1	40620679	40665657	44979	-	protein_coding	163.706	258.359	87.9838	-1.45501	0.000343747	0.0037356	196.685	307.09	51.7554	387.084	280.182	60.6622	304.788	478.625	63.1696	32.3795	192.345	79.4151	183.294	69.4199	72.1796	61.3148	72.9307	53.3895
ENSG00000117069	ST6GALNAC5	1	76867441	77065711	198271	+	protein_coding	33.72	4.6684	56.9613	2.79712	9.82839e-05	0.0013573	0.902628	0	19.281	3.4784	0	0	4.95485	8.73033	54.015	1.61002	0	86.753	20.2167	54.4125	26.0117	36.2283	56.4563	233.909
ENSG00000117115	PADI2	1	17066761	17119435	52675	-	protein_coding	177.87	342.079	46.5019	-2.73233	1.00821e-10	1.69906e-08	47.5533	429.955	122.687	615.16	222.812	275.871	132.487	890.109	40.7677	24.1335	99.6946	13.6734	44.468	38.7509	25.2385	83.1108	46.4662	48.7156
ENSG00000117122	MFAP2	1	16974502	16980835	6334	-	protein_coding	105.222	30.4528	165.037	2.12353	0.000322178	0.00352923	7.34627	17.6936	162.053	2.67721	0.726844	8.87585	31.0251	13.2246	75.4736	257.892	22.6274	207.447	166.586	128.066	63.9812	125.33	132.508	470.46
ENSG00000117152	RGS4	1	163068775	163076802	8028	+	protein_coding	154.599	16.8047	264.835	3.49225	8.67832e-10	9.74991e-08	22.6583	3.03684	40.0382	13.915	0	3.07618	40.5697	11.1433	224.683	533.789	42.6359	127.23	682.13	220.732	72.9646	445.377	193.805	105.004
ENSG00000117154	IGSF21	1	18107746	18378483	270738	+	protein_coding	277.537	455.521	135.15	-1.65777	7.98389e-06	0.00018009	467.496	498.411	131.38	808.965	350.972	133.304	514.962	738.68	98.4123	92.4249	269.435	136.801	119.398	47.9479	88.1256	163.264	128.667	207.025
ENSG00000117298	ECE1	1	21217247	21345504	128258	-	protein_coding	1276.3	1998.39	698.617	-1.35604	0.00443945	0.0269731	1559.9	1802.82	6590.47	695.649	108.245	1606.14	3176.93	447.011	729.28	725.407	100.473	576.605	843.134	699.952	665.916	892.991	1136.4	616.009
ENSG00000117322	CR2	1	207454230	207489895	35666	+	protein_coding	23.067	5.03278	37.4944	2.22187	0.00212254	0.0154691	0.688167	2.11097	14.1043	1.01161	0.536346	0	10.562	11.2488	211.199	11.0885	0	11.1882	0.321283	54.1065	42.0758	0	14.0344	30.9305
ENSG00000117400	MPL	1	43337849	43352772	14924	+	protein_coding	3.53209	6.26667	1.34443	-1.87084	0.00887042	0.0454184	3.22371	0.673552	1.84318	6.10624	1.5437	7.5049	4.72684	24.5112	3.30639	3.2607	0	0	0.501683	0	0	5.8702	0	0.505362
ENSG00000117410	ATP6V0B	1	43974487	43978295	3809	+	protein_coding	514.967	710.072	358.882	-1.01169	0.000199266	0.00241361	555.551	665.586	478.264	670.38	914.722	758.814	519.254	1118	206.585	269.607	626.281	442.884	252.741	415.964	346.795	126.179	300.992	600.793
ENSG00000117519	CNN3	1	94896949	94927278	30330	-	protein_coding	620.988	168.021	983.362	2.34744	8.48549e-06	0.000187941	127.012	183.479	563.699	67.5754	4.45542	45.6658	304.713	47.5693	576.17	1070.7	108.55	1562.47	1612.46	632.635	484.4	924.758	1355.18	1506.3
ENSG00000117525	F3	1	94529225	94541800	12576	-	protein_coding	232.276	76.3755	356.996	2.07058	5.46717e-10	6.74167e-08	85.9248	17.2306	92.8078	109.526	85.5109	85.6728	68.4384	65.8927	256.499	255.992	762.446	560.04	60.2329	455.858	375.022	224.67	260.151	359.047
ENSG00000117586	TNFSF4	1	173183734	173207313	23580	-	protein_coding	51.1338	19.4215	76.5037	1.75633	0.00161971	0.0125268	7.61511	6.64283	49.955	8.07012	5.93509	12.8683	14.5387	49.7466	25.7327	43.8775	11.076	220.46	30.3651	64.284	20.5898	27.7989	70.96	249.894
ENSG00000117595	IRF6	1	209785623	209806175	20553	-	protein_coding	48.3788	90.5724	14.624	-2.42006	8.58717e-09	6.56918e-07	74.3964	172.673	202.257	70.0756	30.655	38.4445	97.7511	38.3273	13.8651	5.46941	14.8287	0.929646	25.3351	6.65898	33.9628	21.2799	3.38777	20.5224
ENSG00000117600	PLPPR4	1	99263953	99309590	45638	+	protein_coding	32.4924	3.93072	55.3417	3.40633	1.53247e-10	2.2993e-08	6.29621	1.31551	11.6997	4.04389	0	3.05856	1.00172	4.03018	45.5665	41.7223	6.89362	101.41	117.693	38.7553	14.9508	66.3973	23.855	96.1743
ENSG00000117984	CTSD	11	1752752	1764573	11822	-	protein_coding	16334.9	29511.7	5793.38	-2.33058	7.28032e-13	2.60479e-10	12119.1	36167.5	13604.7	30229.1	26790.8	39324	27154.4	50704.4	2629.2	3877.39	11963.2	6131	5149.34	7160.42	5040.38	2026.47	4809.16	9147.19
ENSG00000118407	FILIP1	6	75291859	75493738	201880	-	protein_coding	107.614	25.1377	173.596	2.48255	6.61481e-06	0.00015517	38.5584	15.7966	70.1664	11.5503	3.168	4.26507	46.8361	10.7613	127.796	160.872	5.34053	109.866	574.328	123.55	92.7321	363.389	118.9	59.1812
ENSG00000118473	SGIP1	1	66533383	66748299	214917	+	protein_coding	109.862	12.0042	188.148	3.38752	1.47036e-08	1.04252e-06	8.17613	0.303033	55.7025	7.51632	2.06787	5.66941	14.2415	2.35682	210.664	78.4463	39.1759	159.446	576.787	102.05	49.7005	454.381	164.193	46.6327
ENSG00000118526	TCF21	6	133889138	133895553	6416	+	protein_coding	8.74911	1.71368	14.3775	2.61198	2.31123e-05	0.000426926	0.609714	0	5.75203	0.939848	0	0.710845	4.65623	1.04074	24.4275	8.31463	2.0027	19.9199	14.0439	8.47943	2.89562	46.2004	9.94758	7.54288
ENSG00000118596	SLC16A7	12	59596067	59789855	193789	+	protein_coding	178.345	78.5165	258.207	1.64887	1.90462e-10	2.71742e-08	45.2783	81.8349	128.507	71.7612	66.0688	40.8802	140.399	53.4035	354.961	373.653	200.629	208.148	397.145	215.925	270.02	198.704	121.526	241.36
ENSG00000118729	CASQ2	1	115700007	115768781	68775	-	protein_coding	24.4181	0.259436	43.7451	4.51465	1.91346e-09	1.89175e-07	0	0.967236	0	0	0	0.449764	0	0.658492	2.57595	0	0	0.863577	400.918	9.836	0	13.335	6.29401	3.62856
ENSG00000118762	PKD2	4	88007668	88077777	70110	+	protein_coding	462.155	284.61	604.191	1.07491	2.80523e-07	1.16706e-05	234.399	258.945	339.667	256.737	319.161	393.977	237.086	236.912	414.512	649.522	379.061	593.171	892.279	503.664	385.655	883.55	677.341	663.156
ENSG00000118855	MFSD1	3	158732198	158829719	97522	+	protein_coding	1386.46	1955.15	931.515	-1.10651	2.73589e-05	0.000486163	1760.81	2493.13	904.023	2524	2674.41	1868.21	1250.14	2166.5	675.354	705.185	1900.11	1338.34	537.59	1031.58	977.306	673.84	558.916	916.92
ENSG00000118922	KLF12	13	73686089	73995056	308968	-	protein_coding	224.641	104.358	320.868	1.52896	0.000182455	0.00224151	86.0478	87.8952	290.673	63.5974	49.6772	53.5567	165.334	38.0793	302.853	251.835	28.5387	320.468	627.879	273.318	282.458	497.705	392.193	231.433
ENSG00000118971	CCND2	12	4273772	4305350	31579	+	protein_coding	1624.16	961.026	2154.66	1.13285	0.00501105	0.0296457	1725.09	135.878	1679.91	2027.91	572.52	489.275	626.719	430.906	1785.75	1617.81	1065.46	1214.38	5277.43	2350.93	2393.6	2608.54	1585.08	1647.66
ENSG00000119121	TRPM6	9	74722495	74888094	165600	-	protein_coding	13.3433	20.2657	7.80543	-1.27412	0.00773733	0.041019	11.9025	4.70117	20.4884	24.0628	8.76823	52.0295	24.9425	15.2308	16.2362	0	3.42292	8.55349	4.85868	1.61029	3.29937	14.9889	15.2958	9.78864
ENSG00000119147	C2orf40	2	106063246	106078159	14914	+	protein_coding	25.4142	5.21498	41.5736	2.41154	0.000236537	0.00277341	0.460133	0.751814	18.002	2.8371	0	2.09756	15.215	2.35623	12.0134	8.11291	0	10.7398	94.0917	29.8628	10.9262	117.964	117.413	14.6118
ENSG00000119280	C1orf198	1	230837119	230869589	32471	-	protein_coding	821.873	352.505	1197.37	1.62413	1.06484e-05	0.000227402	305.251	196.311	699.655	435.876	218.765	187.123	425.323	351.74	617.859	1058.76	334.409	1065.62	4355.51	749.428	541.255	907.791	862.944	1480.1
ENSG00000119457	SLC46A2	9	112878920	112890913	11994	-	protein_coding	37.2528	67.7495	12.8553	-2.27534	2.69078e-06	7.47631e-05	15.554	122.07	8.08462	83.4653	69.5298	37.0433	52.642	153.607	20.7462	6.20748	35.6078	11.2483	5.86481	2.18498	8.95372	9.50389	15.3797	12.8565
ENSG00000119535	CSF3R	1	36466043	36483278	17236	-	protein_coding	578.649	1011.42	232.432	-2.04315	1.61673e-07	7.54992e-06	193.097	578.525	469.769	1074.45	513.371	2919.01	712.569	1630.56	230.834	259.238	277.478	222.349	133.303	171.796	263.788	143.308	233.686	388.543
ENSG00000119630	PGF	14	74941834	74955784	13951	-	protein_coding	94.2919	51.5519	128.484	1.26012	0.00677329	0.0372563	36.7439	36.2185	94.889	32.2439	12.2471	20.4875	164.715	14.8702	53.1977	118.742	12.6342	61.2466	579.988	62.1168	157.483	99.376	53.9824	86.0724
ENSG00000119673	ACOT2	14	73567620	73575658	8039	+	protein_coding	124.156	186.39	74.3691	-1.26475	9.98172e-07	3.39875e-05	110.351	249.263	155.517	325.986	151.52	134.035	106.921	257.522	29.979	57.4542	90.2346	72.5117	100.893	84.4504	99.423	39.359	85.3891	83.9967
ENSG00000119681	LTBP2	14	74498170	74612378	114209	-	protein_coding	3439.58	1591.62	4917.94	1.53351	0.000193143	0.00234801	698	500.532	4370.5	1140.89	1100.98	987.655	2636.66	1297.71	3546.4	4730.72	891.458	3650.13	5698.34	3691.49	2311.24	8086.7	8486.46	8086.5
ENSG00000119699	TGFB3	14	75958099	75982991	24893	-	protein_coding	197.87	32.5814	330.1	3.10373	5.13024e-13	2.05705e-10	19.4543	13.3385	101.772	15.8513	18.9035	31.6816	43.0156	16.6341	244.56	397.237	63.1646	263.646	810.176	204.566	163.915	574.726	321.506	257.503
ENSG00000119714	GPR68	14	91232532	91253925	21394	-	protein_coding	101.245	57.4793	136.258	1.17149	0.000818954	0.00746008	71.1844	6.96501	83.2033	59.1907	33.4586	87.335	66.6549	51.8429	109.568	155.306	143.855	155.479	72.3282	100.045	142.684	107.79	90.0525	285.47
ENSG00000119938	PPP1R3C	10	91628442	91633054	4613	-	protein_coding	178.567	43.7669	286.407	2.37009	2.137e-05	0.00039886	44.9255	83.1994	84.9404	16.5257	14.324	10.1183	88.6952	7.40702	126.129	252.133	21.7993	84.5682	1630.75	147.914	60.6131	377.937	116.608	45.6176
ENSG00000120093	HOXB3	17	48548870	48604912	56043	-	protein_coding	53.2077	26.2228	74.7957	1.53695	2.97434e-06	8.1187e-05	27.9379	19.336	28.9469	14.1093	9.25134	16.1815	60.0914	33.9282	84.1155	51.0293	23.1576	67.3557	93.982	54.1669	60.1989	150.867	100.352	62.7322
ENSG00000120149	MSX2	5	174724533	174730893	6361	+	protein_coding	13.2323	2.87417	21.5188	2.54197	8.72814e-06	0.000192217	3.05054	2.48286	5.09577	4.27411	1.18877	0.889129	1.45601	4.55615	10.5798	2.6084	3.90326	42.6797	24.9235	15.9092	0	13.1809	31.1062	70.2974
ENSG00000120251	GRIA2	4	157204182	157366075	161894	+	protein_coding	33.4658	0.440119	59.8863	2.49115	0.00400847	0.024986	0	0.233359	3.2876	0	0	0	0	0	2.35658	0	10.7236	5.72826	535.069	4.44259	0	40.2113	0	0.331954
ENSG00000120318	ARAP3	5	141653401	141682221	28821	-	protein_coding	260.17	402.182	146.561	-1.4074	2.42658e-08	1.59622e-06	386.075	293.219	727.674	384.337	197.343	365.978	598.054	264.773	127.971	148.475	187.646	119.512	150.077	91.3623	155.105	205.523	167.43	112.512
ENSG00000120328	PCDHB12	5	141208697	141212571	3875	+	protein_coding	24.3101	9.05094	36.5174	1.7318	0.00434955	0.0265703	2.58262	7.01485	43.1913	2.23241	0	1.00366	15.5611	0.821559	14.3708	28.3444	2.81067	22.1616	129.351	47.4787	28.1739	52.0756	10.5339	29.8734
ENSG00000120337	TNFSF18	1	173039960	173050963	11004	-	protein_coding	13.1637	2.62334	21.5959	2.34943	0.00111499	0.00943606	2.55259	0.639995	8.3189	3.9347	2.38733	0	0.974672	2.17854	0	13.4471	0	49.141	1.90675	29.5829	2.42452	1.47057	29.1521	88.8342
ENSG00000120341	SEC16B	1	177923956	177984303	60348	-	protein_coding	21.6215	12.4218	28.9813	1.08955	0.0046754	0.0280886	9.80927	16.2619	13.4954	13.8169	7.29357	5.7032	11.6477	21.3461	3.0364	55.3713	10.3978	19.3119	27.1075	26.9824	16.4752	35.4426	73.6667	22.0214
ENSG00000120457	KCNJ5	11	128891356	128921035	29680	+	protein_coding	279.127	444.615	146.736	-1.46365	0.000216611	0.00258467	235.004	950.143	198.009	353.618	415.862	99.3437	489.885	815.06	45.3869	55.9495	78.1423	258.668	271.325	169.366	104.913	73.4237	181.92	228.265
ENSG00000120549	KIAA1217	10	23694746	24547848	853103	+	protein_coding	326.861	80.6073	523.863	2.35154	6.42994e-05	0.000967862	50.1667	49.8803	394.366	28.6672	0	25.1392	66.6174	30.021	591.986	425.5	100.637	934.186	283.318	369.489	178.621	660.042	673.078	1021.77
ENSG00000120738	EGR1	5	138465490	138469315	3826	+	protein_coding	2261.75	1023.01	3252.75	1.54187	0.000761561	0.0070477	375.741	416.637	1835.41	1562.08	377.994	1670.12	705.175	1240.89	872.674	3052.49	695.902	4266.13	2564.11	5819.54	610.98	6902.87	3073.46	4669.32
ENSG00000120820	GLT8D2	12	103988984	104064183	75200	-	protein_coding	106.995	27.4193	170.656	2.42642	1.66449e-06	5.14752e-05	22.7052	48.6229	68.5567	11.8653	0	16.1876	38.2564	13.1605	167.578	295.207	18.1089	252.199	284.3	114.814	60.8076	205.148	93.9756	214.426
ENSG00000120833	SOCS2	12	93569814	93583487	13674	+	protein_coding	57.5808	24.9917	83.652	1.59877	0.000332537	0.00362564	29.3487	10.213	78.7918	8.52412	5.74692	25.067	25.6401	16.6019	92.8593	37.7765	15.9701	97.0444	159.589	122.8	50.9156	118.953	56.1572	84.4549
ENSG00000120837	NFYB	12	104117077	104138289	21213	-	protein_coding	126.633	60.6945	179.385	1.50596	9.3398e-08	4.82681e-06	66.6246	73.3343	57.4469	41.7224	95.1254	44.5035	51.4767	55.3219	272.418	268.967	55.8852	183.608	234.389	171.167	153.23	108.853	234.998	110.33
ENSG00000120899	PTK2B	8	27311482	27459391	147910	+	protein_coding	678.905	966.512	448.819	-1.09314	0.00014513	0.00185958	720.014	786.771	498.649	1013.64	789.178	1874.51	858.849	1190.48	407.959	272.123	808.414	363.123	231.398	479.067	648.701	262.287	450.118	564.999
ENSG00000120915	EPHX2	8	27490779	27545564	54786	+	protein_coding	17.2153	5.79704	26.3499	1.9466	0.000146799	0.00187477	3.94369	11.108	16.4703	1.92245	0	1.43144	8.80102	2.69945	63.7448	32.4156	2.3468	9.13196	16.868	30.7251	39.5477	24.7624	33.2782	10.6786
ENSG00000121005	CRISPLD1	8	74984515	75034558	50044	+	protein_coding	114.912	9.92872	198.899	3.65211	4.11137e-09	3.63552e-07	3.14748	2.49135	49.0614	5.73763	0	5.79396	9.44772	3.75023	73.453	339.184	5.16919	59.1404	344.996	257.085	33.8203	519.372	273.176	83.5984
ENSG00000121068	TBX2	17	61399896	61409466	9571	+	protein_coding	105.095	20.3814	172.866	2.68099	3.48017e-06	9.2181e-05	3.55728	3.18535	96.0875	6.52413	0.792139	6.67124	35.391	10.8429	104.088	121.162	6.67683	128.088	433.421	138.092	115.191	297.107	197.184	187.653
ENSG00000121316	PLBD1	12	14503661	14568349	64689	-	protein_coding	852.456	1319.33	478.955	-1.41208	6.52179e-05	0.000978521	1171.76	1940.9	720.515	2696.06	1366.92	465.192	688.394	1504.94	426.289	364.07	907.692	535.417	201.236	782.698	576.395	208.359	426.118	361.271
ENSG00000121361	KCNJ8	12	21764955	21775581	10627	-	protein_coding	17.4301	2.29728	29.5363	3.09695	4.45529e-07	1.71404e-05	0.702591	0	10.7941	0	0	2.09621	1.71634	3.06903	36.0171	27.7595	6.9233	64.3976	47.0077	17.9137	42.6945	36.2545	2.86572	13.5293
ENSG00000121440	PDZRN3	3	73382433	73624940	242508	-	protein_coding	81.5424	10.4507	138.416	3.32653	2.46023e-10	3.3855e-08	6.53618	5.74558	45.3308	3.16657	0	8.00576	9.23794	5.58285	116.488	177.373	16.3482	133.552	281.64	132.204	37.142	278.667	93.5973	117.148
ENSG00000121753	ADGRB2	1	31727117	31764893	37777	-	protein_coding	16.714	7.47382	24.1061	1.51401	0.00392598	0.0246165	4.99601	1.98234	22.8505	4.63583	0.821623	7.38909	8.8735	8.24169	33.3201	22.9544	2.75928	26.4698	32.2859	8.27267	14.7749	25.443	6.4214	68.3592
ENSG00000121769	FABP3	1	31365625	31376850	11226	-	protein_coding	101.699	158.997	55.8604	-1.42426	9.44626e-05	0.00131853	136.58	264.03	75.4101	291.642	125.053	50.6852	113.956	214.617	34.2846	42.2632	134.92	51.5072	101.189	43.141	43.8014	36.0317	41.8851	29.5804
ENSG00000121797	CCRL2	3	46407163	46412997	5835	+	protein_coding	102.948	161.764	55.8961	-1.55938	4.05858e-06	0.000104641	92.4124	130.884	84.97	199.123	221.444	291.031	86.2958	187.951	28.4185	70.496	138.59	56.5256	22.6756	38.0904	81.8873	22.9373	43.3981	55.9426
ENSG00000121904	CSMD2	1	33513999	34165842	651844	-	protein_coding	44.4156	8.20303	73.3856	2.79293	3.88877e-07	1.531e-05	3.42675	1.07397	24.8641	3.61585	0	20.1494	5.01129	7.48293	81.2546	62.3555	16.7623	183.732	52.4262	23.4672	65.1436	79.5567	33.5568	135.601
ENSG00000121933	TMIGD3	1	111483348	111563962	80615	-	protein_coding	49.4276	80.0378	24.9394	-1.52096	0.000965971	0.0084458	24.2298	185.636	30.5726	28.9153	89.6603	12.3168	82.2087	186.763	6.71835	25.7345	41.3105	32.9453	40.4394	12.7583	18.4297	11.2573	36.9347	22.8661
ENSG00000122025	FLT3	13	28003274	28100592	97319	-	protein_coding	11.9824	4.14158	18.2551	1.89493	0.00118484	0.00992599	5.18407	1.71901	9.01612	5.95557	0	2.66445	7.42311	1.17029	15.2602	9.02962	12.6906	4.09275	1.61352	53.7319	56.4389	7.89982	14.9146	6.87872
ENSG00000122026	RPL21	13	27251309	27256691	5383	+	protein_coding	500.983	286.308	672.723	1.16892	1.74243e-05	0.000337964	201.452	356.367	229.985	377.202	534.775	127.621	194.854	268.204	595.181	936.21	863.812	555.699	511.281	828.916	935.095	359.172	714.982	426.884
ENSG00000122035	RASL11A	13	27270327	27273690	3364	+	protein_coding	28.6553	6.78383	46.1524	2.50693	4.02904e-08	2.44982e-06	2.41097	4.53366	5.3553	14.6445	4.50237	5.62174	11.0291	6.17304	16.0988	31.7527	0.968022	11.6222	188.435	63.2768	41.1527	34.2214	54.9789	19.0177
ENSG00000122176	FMOD	1	203340628	203351489	10862	-	protein_coding	424.569	147.969	645.849	1.86515	0.000953619	0.00837198	66.88	24.9261	696.972	58.8119	5.94724	105.369	176.001	48.8437	470.72	519.205	59.3725	922.56	1646.06	490.197	248.948	1087.69	471.853	541.887
ENSG00000122188	LAX1	1	203765176	203776233	11058	+	protein_coding	55.2021	11.0881	90.4932	2.84588	1.14485e-08	8.53356e-07	11.5177	6.05284	18.22	17.8622	1.47309	2.75446	24.2313	6.59321	189.266	44.5121	20.1083	25.3649	21.1843	202.034	220.702	20.7729	121.056	39.931
ENSG00000122254	HS3ST2	16	22814177	22916338	102162	+	protein_coding	143.717	282.04	33.0578	-2.70811	2.07332e-07	9.11478e-06	152.182	557.838	169.498	259.922	148.962	28.2858	387.649	551.984	24.1371	3.40051	13.4272	98.1144	36.245	66.1073	17.1672	1.48752	54.2168	16.2746
ENSG00000122367	LDB3	10	86668449	86736068	67620	+	protein_coding	102.437	4.80161	180.546	4.19953	1.67047e-10	2.45877e-08	0.907776	2.86942	7.00686	7.82913	0	5.70772	10.6056	3.48639	23.6636	112.297	3.53134	11.1045	1281.71	32.7677	8.96343	270.533	42.3661	18.5201
ENSG00000122420	PTGFR	1	78303884	78539749	235866	+	protein_coding	36.8699	5.05485	62.322	3.32596	4.3828e-12	1.25835e-09	3.80521	2.88924	13.0456	3.55263	0.718504	4.29919	7.40766	4.72078	91.4402	36.1056	3.60194	46.4329	153.664	40.5996	36.4553	148.583	26.8367	39.5003
ENSG00000122547	EEPD1	7	36153149	36301543	148395	+	protein_coding	148.023	217.605	92.3581	-1.33437	0.000615664	0.00597997	183.881	182.214	74.1838	348.863	401.421	112.502	171.395	266.378	27.4057	79.4552	330.099	81.3191	38.3233	76.0709	106.078	47.2906	69.9811	67.5578
ENSG00000122641	INHBA	7	41667168	41705834	38667	-	protein_coding	1552.51	681.585	2249.25	1.57254	0.000712232	0.00670052	532.238	544.385	2188.93	153.247	245.312	1116.1	540.385	132.083	1324.9	2133.17	734.817	2939.55	5608.76	1501.28	998.779	1564.31	1962.98	3723.91
ENSG00000122691	TWIST1	7	19020991	19117672	96682	-	protein_coding	36.3584	12.3093	55.5976	1.88491	0.000542046	0.0054079	7.58457	0	29.2897	7.79421	1.97043	42.4555	3.62243	5.75748	25.338	102.728	24.9285	76.8317	65.5701	59.614	13.5674	80.1583	20.624	86.6166
ENSG00000122694	GLIPR2	9	36136536	36163913	27378	+	protein_coding	655.008	992.495	385.018	-1.43608	5.20446e-07	1.94278e-05	993.797	940.675	636.651	1522.88	1008.6	1122.98	788.233	926.153	151.847	410.775	994.981	395.996	246.936	343.209	385.192	203.908	265.97	451.369
ENSG00000122786	CALD1	7	134744252	134970728	226477	+	protein_coding	3043.66	501.434	5077.44	3.07425	1.19464e-09	1.25712e-07	385.289	359.399	1577.61	466.552	16.1684	145.673	795.664	265.123	3684.46	5205.16	357.755	5477.07	12679.6	3602.07	1983.3	5890.47	6803.33	5091.28
ENSG00000122870	BICC1	10	58513140	58831437	318298	+	protein_coding	248.276	59.1078	399.61	2.44016	8.42933e-06	0.000187412	48.5556	38.9276	237.522	17.8339	0	19.6985	86.8737	23.451	507.787	526.564	49.4978	539.549	297.052	469.116	204.096	587.636	346.438	468.369
ENSG00000122970	IFT81	12	110124335	110218797	94463	+	protein_coding	48.5493	26.0517	66.5474	1.31072	3.72146e-05	0.000621741	31.5211	26.6481	15.9844	24.9994	29.9891	42.3197	14.7571	22.1948	71.062	98.9942	49.3787	42.768	74.4592	43.1149	58.0271	139.79	66.2263	21.6541
ENSG00000122986	HVCN1	12	110627841	110704950	77110	-	protein_coding	158.961	255.631	81.6259	-1.61513	1.59283e-09	1.62469e-07	200.851	293.146	141.364	423.846	214.558	167.805	182.33	421.145	84.298	49.4422	112.329	49.0462	71.124	126.824	94.9081	71.1582	105.285	51.845
ENSG00000123096	SSPN	12	26121991	26299290	177300	+	protein_coding	168.363	57.358	257.168	2.03211	7.30161e-06	0.000168459	32.4224	42.7217	140.949	52.0232	5.30933	107.838	59.1767	18.4244	198.962	216.631	31.5295	275.31	564.675	305.453	180.135	338.214	151.317	309.452
ENSG00000123119	NECAB1	8	90791550	90959408	167859	+	protein_coding	13.7281	3.61004	21.8225	2.46153	5.1489e-08	2.97128e-06	5.57385	5.59405	1.39165	1.25063	3.33399	2.83771	5.28174	3.61667	40.9481	13.3566	4.69522	20.9934	44.1235	12.2236	14.1263	39.6348	22.782	5.34187
ENSG00000123201	GUCY1B2	13	50994511	51080862	86352	-	transcribed_unitary_pseudogene	10.9247	22.8971	1.34688	-3.13187	9.44642e-06	0.000207056	10.4131	33.4406	5.05272	3.78393	5.55383	109.433	10.8706	4.62911	2.66439	3.23296	2.6213	0	4.34055	0	0	0	0	0.609602
ENSG00000123243	ITIH5	10	7559270	7666998	107729	-	protein_coding	79.5354	15.43	130.82	2.197	0.00015538	0.00196387	4.5997	0.905559	54.1387	22.5673	4.32383	14.9132	7.04922	14.9422	86.6801	3.64902	6.96788	25.221	941.348	69.426	40.1836	36.5081	22.3462	75.8685
ENSG00000123352	SPATS2	12	49366584	49527424	160841	+	protein_coding	116.429	72.9415	151.22	1.00343	9.66994e-05	0.0013442	64.5816	77.2222	128.601	63.2895	60.74	36.6604	86.0248	66.4125	250.177	164.813	125.577	149.152	75.38	108.487	215.216	152.868	146.514	124.011
ENSG00000123405	NFE2	12	54292111	54301121	9011	-	protein_coding	22.9799	40.0219	9.34631	-1.97382	2.33518e-05	0.000429304	15.1385	14.4537	35.9551	76.3166	10.9853	50.6493	43.1653	73.511	13.5859	17.8642	4.81281	12.8026	2.57007	12.7597	17.061	5.62761	0	6.37916
ENSG00000123453	SARDH	9	133663560	133739955	76396	-	protein_coding	41.1358	25.1309	53.9397	1.02545	0.00496315	0.0294146	28.5307	7.73059	64.0156	20.2458	17.4263	10.6779	34.6718	17.7484	30.0349	80.3601	27.9239	47.6838	32.2385	71.0347	66.5906	48.5383	69.3384	65.6539
ENSG00000123496	IL13RA2	X	115003975	115019977	16003	-	protein_coding	8.43713	2.1364	13.4777	1.97044	0.00744849	0.039867	0	5.6418	8.49134	1.66922	0	0	1.28882	0	9.01518	35.5624	0	2.42408	1.26066	12.5176	6.41193	41.4837	22.0274	4.07418
ENSG00000123500	COL10A1	6	116118923	116158747	39825	-	protein_coding	243.711	60.9817	389.895	2.21576	0.000651792	0.00624303	21.4588	12.8936	318.841	15.6343	5.13655	28.5591	29.1057	56.2243	330.537	29.92	32.2648	1474.69	155.517	119.147	110.883	141.077	297.404	1207.51
ENSG00000123560	PLP1	X	103773718	103792619	18902	+	protein_coding	2.26438	0.458062	3.70943	2.26171	0.00341984	0.0221352	0	1.37098	0.170052	0	0	0	0.189277	1.93419	1.32398	1.30568	2.28551	2.94457	10.7361	0	0	9.25473	9.2437	0
ENSG00000123570	RAB9B	X	103822322	103832228	9907	-	protein_coding	13.303	2.39354	22.0306	2.84657	5.23721e-07	1.95187e-05	3.57362	4.47997	2.62702	4.72164	2.38733	0	0.487336	0.871414	34.0888	26.8942	3.35375	14.8566	73.8867	17.7497	2.42452	30.882	4.16458	12.0046
ENSG00000123572	NRK	X	105822543	105958610	136068	+	protein_coding	43.5427	10.6079	69.8906	2.38006	0.000119017	0.00159072	2.48747	19.9936	34.9846	5.35044	0	4.19873	17.1897	0.65831	101.202	19.7512	7.60076	81.1538	144.598	94.2418	10.9896	199.37	18.8768	21.123
ENSG00000123643	SLC36A1	5	151437046	151492381	55336	+	protein_coding	518.851	781.918	308.397	-1.29862	3.57104e-07	1.42946e-05	602.255	1045.78	246.282	1025.72	736.599	848.434	819.057	931.22	270.966	220.911	532.295	324.812	284.924	209.286	270.584	302.472	363.171	304.547
ENSG00000123700	KCNJ2	17	70168673	70180048	11376	+	protein_coding	193.61	282.602	122.416	-1.15181	0.00078162	0.00720181	316.251	348.469	423.157	483.709	146.853	155.375	196.853	190.15	131.806	245.199	97.2559	129.55	75.7528	142.46	215.189	38.0003	71.7432	77.2066
ENSG00000123843	C4BPB	1	207088842	207099993	11152	+	protein_coding	2.86924	1.13217	4.25889	1.65952	0.00916033	0.0465442	2.25061	0.368295	1.90392	1.35857	0	1.02754	2.14842	0	7.41169	0	0	13.9703	1.53967	2.72382	0	0.846264	10.354	5.74307
ENSG00000123989	CHPF	2	219538947	219543787	4841	-	protein_coding	539.749	206.929	806.005	1.78985	9.38109e-05	0.00131267	126.328	48.9733	593.019	159.196	49.8361	151.604	244.365	282.11	492.039	803.817	160.396	854.821	1137.72	577.184	276.561	642.83	511.589	2603.1
ENSG00000124006	OBSL1	2	219550729	219571859	21131	-	protein_coding	133.918	55.7046	196.489	1.74205	4.16099e-05	0.00067955	35.8181	52.4029	144.498	44.2668	8.85118	20.3199	77.5741	61.9053	94.7756	200.526	34.2697	137.424	435.416	158.366	60.2335	304.903	175.625	363.354
ENSG00000124102	PI3	20	45174876	45176544	1669	+	protein_coding	57.5582	112.135	13.897	-2.13392	0.00757844	0.0403582	9.18931	5.75996	10.5081	11.0172	6.36622	748.16	96.4926	9.58556	34.0888	53.7884	0	3.42844	0.953377	0	26.6698	1.47057	4.16458	14.4055
ENSG00000124134	KCNS1	20	45092310	45101112	8803	-	protein_coding	24.9322	40.214	12.7067	-1.36809	0.0055008	0.0319019	42.4581	76.2759	40.92	8.7279	6.3296	24.2046	95.9375	26.8585	6.30128	21.7497	1.54984	6.81744	10.4268	15.3114	2.24085	29.2423	16.5625	16.8647
ENSG00000124249	KCNK15	20	44745780	44752313	6534	+	protein_coding	9.94907	3.00978	15.5005	1.85574	0.00445808	0.0270627	1.02103	1.91999	11.8216	0	0	0.595195	8.28471	0.435707	6.81777	3.36178	0	3.42844	16.6841	18.933	9.69809	23.5292	62.4687	10.0839
ENSG00000124343	XG	X	2752050	2815927	63878	+	protein_coding	27.8387	12.4895	40.118	1.55138	0.0055738	0.0322409	5.58865	8.34796	34.7339	6.39217	0	5.67512	30.7211	8.45707	27.9878	13.2075	0	79.2879	87.7059	34.905	9.95299	70.2694	32.7592	45.1045
ENSG00000124370	MCEE	2	71109684	71130239	20556	-	protein_coding	23.3065	14.1384	30.6409	1.10733	0.000138209	0.00178666	23.3481	18.4643	10.0579	15.2964	16.8675	8.41018	16.2781	4.38474	46.8862	41.6768	15.0733	37.5924	28.7986	16.4548	33.0329	25.8214	42.7417	18.3312
ENSG00000124374	PAIP2B	2	71182739	71227083	44345	-	protein_coding	45.1955	19.2421	65.9582	1.70095	4.96624e-06	0.000123129	13.2735	30.7198	18.3892	15.7388	15.9155	16.6654	29.7275	13.5069	119.311	16.8089	10.0612	25.1419	75.3168	150.281	101.83	74.9992	54.1396	31.6922
ENSG00000124429	POF1B	X	85277396	85379743	102348	-	protein_coding	11.7416	21.3075	4.08889	-1.87722	0.00722862	0.039086	31.9037	19.5344	84.404	2.52837	0	2.86846	28.1839	1.03724	8.11512	0	3.99193	9.17941	1.13479	9.50472	1.92392	4.72483	0	2.31419
ENSG00000124440	HIF3A	19	46297046	46343433	46388	+	protein_coding	10.2134	3.94928	15.2248	1.73208	0.00313512	0.0207603	5.46144	2.32561	14.4328	1.45456	0	1.30209	6.07307	0.544675	24.9632	6.21384	6.0934	12.4582	23.0058	16.3168	10.3328	40.3672	0	12.4963
ENSG00000124491	F13A1	6	6144085	6321013	176929	-	protein_coding	3994.3	1474.92	6009.8	1.87877	0.00030211	0.00335204	3417.3	176.905	2396.24	586.622	502.104	354.263	2835.21	1530.74	5645.72	4302.54	628.601	12702.6	2046.04	9747.3	2473.31	1930.81	9708.42	10912.7
ENSG00000124575	HIST1H1D	6	26234268	26234933	666	-	protein_coding	182.828	109.469	241.516	1.13177	0.000238612	0.0027911	93.9352	55.6796	108.146	60.5944	233.959	89.2792	137.429	96.727	204.533	275.666	221.347	289.132	73.41	409.427	378.226	110.293	208.229	244.894
ENSG00000124613	ZNF391	6	27374615	27403904	29290	+	protein_coding	15.4117	8.17061	21.2045	1.29107	0.000865708	0.00778534	7.76439	12.5723	12.6521	5.27575	7.81625	6.8999	5.64953	6.73468	20.5682	25.9813	3.37259	19.8264	37.8972	22.863	6.50173	32.7589	31.0297	11.2459
ENSG00000124615	MOCS1	6	39899578	39934551	34974	-	protein_coding	81.2538	32.3421	120.383	1.80048	0.000324235	0.00354676	51.5152	23.7309	56.288	40.6999	0	5.04914	55.3182	26.1356	77.5696	98.857	8.99767	99.8153	387.047	106.1	81.4931	159.418	138.357	46.1759
ENSG00000124749	COL21A1	6	56056590	56394094	337505	-	protein_coding	118.215	15.2135	200.616	3.1036	1.12712e-06	3.74084e-05	5.27411	6.11634	59.7337	6.65235	0	14.805	20.5073	8.61938	164.865	175.508	0	79.3492	409.39	120.863	42.8276	695.185	236.271	81.9032
ENSG00000124772	CPNE5	6	36740775	36840002	99228	-	protein_coding	56.3431	28.2902	78.7855	1.31334	0.00968494	0.0484754	24.6988	8.11538	74.1129	30.1772	3.88073	9.64584	35.736	39.9547	177.853	62.624	4.9014	26.1593	32.4136	175.907	126.982	47.9224	103.371	29.7216
ENSG00000124780	KCNK17	6	39299001	39314553	15553	-	protein_coding	4.77393	0.296928	8.35554	3.16357	6.1404e-05	0.000935175	0	0	0	0	0	0.567145	1.39311	0.415174	6.49647	6.40669	0	3.26687	0	4.51019	0	37.4676	23.1198	2.28778
ENSG00000124920	MYRF	11	61752642	61788518	35877	+	protein_coding	36.0461	18.866	49.7902	1.21011	0.00103852	0.00891871	18.3461	13.7314	25.5707	16.7319	11.7952	23.3591	26.8713	14.5223	63.5494	70.1358	38.1868	19.4285	16.1655	57.486	45.4322	13.9607	49.124	124.433
ENSG00000125355	TMEM255A	X	120258650	120311556	52907	-	protein_coding	124.048	253.919	20.151	-3.42569	1.20208e-15	1.4822e-12	169.119	428.699	76.5246	476.671	274.02	60.1967	133.426	412.7	17.1989	14.8785	41.2774	14.6293	29.5362	26.2689	21.4609	8.90341	22.8476	4.50906
ENSG00000125398	SOX9	17	72121020	72126420	5401	+	protein_coding	48.0222	27.8731	64.1415	1.38078	0.0049901	0.0295443	4.59466	85.1194	49.9134	29.1168	0.795777	3.57117	30.7022	19.1711	57.951	47.0649	10.0612	42.2841	82.9438	35.4994	36.3679	177.939	62.4687	88.8342
ENSG00000125505	MBOAT7	19	54173412	54189882	16471	-	protein_coding	422.11	625.598	259.32	-1.2782	0.000152587	0.00193488	365.51	198.721	530.46	531.353	472.466	1673.26	530.043	702.972	135.455	319.89	311.237	295.95	283.555	274.276	177.021	153.354	148.814	493.644
ENSG00000125648	SLC25A23	19	6436079	6465203	29125	-	protein_coding	91.5917	39.195	133.509	1.64647	0.000131314	0.00171854	65.2506	66.0211	88.5579	25.1986	6.42262	16.7446	23.9719	21.3927	99.5234	84.0867	24.5482	70.8995	440.249	115.468	79.8668	190.645	93.612	136.193
ENSG00000125730	C3	19	6677704	6730562	52859	-	protein_coding	2575.34	1635.34	3327.35	1.01758	0.00604608	0.0343113	512.008	2953.51	3132.26	793.614	341.992	1948.75	892.805	2507.78	5315.21	1664.57	638.944	3416.06	5272.99	5014	2192.52	1913.89	3389.87	4455.4
ENSG00000125868	DSTN	20	17569863	17609919	40057	+	protein_coding	1479.29	651.277	2141.7	1.55087	1.41659e-05	0.000284985	654.858	908.715	829.817	835.287	562.686	353.826	604.985	460.043	1020.47	1828.56	948.838	1407.25	9527.67	1531	1007.8	1505.12	1444.88	1195.36
ENSG00000125869	LAMP5	20	9514358	9530524	16167	+	protein_coding	21.4358	5.75813	33.978	2.07097	0.00208696	0.0152595	0	1.20642	27.2363	1.48342	2.25011	0	11.9424	1.94633	44.9813	15.8427	0	43.0851	21.1166	84.7628	15.9962	31.8791	66.7286	15.3879
ENSG00000125895	TMEM74B	20	1180561	1185415	4855	-	protein_coding	20.2858	32.7811	10.2897	-1.83157	0.00016	0.00201024	23.993	68.4762	16.2241	24.4936	7.93751	64.1164	18.2454	38.7622	15.6871	9.79784	36.0139	4.29488	1.3893	6.20997	5.57861	10.6704	5.46388	7.79082
ENSG00000125898	FAM110A	20	833715	857463	23749	+	protein_coding	80.7961	124.019	46.2182	-1.38997	3.01616e-07	1.24148e-05	114.294	98.1368	96.301	75.6326	103.2	202.056	146.21	156.317	29.4345	33.6392	51.5142	51.5465	27.1931	65.1365	34.0192	41.2683	37.731	90.6989
ENSG00000125900	SIRPD	20	1534251	1558843	24593	-	protein_coding	5.66921	10.3697	1.9088	-2.13487	5.05186e-05	0.000798682	8.57349	14.8916	4.23244	16.3652	3.07626	11.6444	9.9249	14.2495	5.42115	0	5.40194	1.81742	1.2285	0.762395	0	0.947473	0	3.50915
ENSG00000126262	FFAR2	19	35443907	35451767	7861	+	protein_coding	42.643	75.3066	16.5121	-2.09111	2.05143e-05	0.000385162	22.158	14.9167	53.1154	52.006	21.9707	240.517	84.3993	113.369	14.2601	20.8445	16.8353	21.2579	2.79173	21.9856	20.2846	6.15172	25.8223	14.8868
ENSG00000126603	GLIS2	16	4314761	4339597	24837	+	protein_coding	270.672	96.2266	410.228	1.90537	0.000282659	0.0031833	63.0655	33.0507	329.408	47.8108	14.5203	27.7189	180.118	74.1203	303.758	262.115	28.8657	579.757	608.674	328.31	100.657	561.382	312.059	1016.71
ENSG00000126778	SIX1	14	60643415	60658259	14845	-	protein_coding	13.655	3.48052	21.7947	2.27608	7.19322e-05	0.00105813	0.937308	0.896905	17.7567	1.44482	0	2.58625	2.39038	1.83183	9.55459	43.823	2.4288	27.2766	42.0096	21.7256	8.90283	24.2997	22.9385	14.9875
ENSG00000126870	WDR60	7	158856578	158956747	100170	+	protein_coding	153.013	86.2975	206.386	1.23628	4.69152e-06	0.000117897	69.9979	102.446	66.8356	96.2264	100.951	146.175	51.8272	55.9207	282.732	193.203	186.643	201.351	237.446	95.5129	142.874	284.726	324.488	114.888
ENSG00000127329	PTPRB	12	70515866	70637440	121575	-	protein_coding	877.853	1504.61	376.45	-1.67589	0.00366664	0.0233876	1527.15	1901.95	5142.57	843.344	24.433	42.1571	2461.19	94.0662	643.244	292.465	136.163	396.92	314.053	367.619	303.382	354.074	516.588	439.99
ENSG00000127507	ADGRE2	19	14732393	14778541	46149	-	protein_coding	615.601	855.99	423.29	-1.0067	0.0043171	0.0264276	661.777	274.721	451.663	1003.37	1135.85	1865.72	506.932	947.891	416.905	509.305	677.83	298.596	71.5195	302.743	535.465	310.15	401.642	708.743
ENSG00000127863	TNFRSF19	13	23570370	23676104	105735	+	protein_coding	36.7484	11.1324	57.2413	2.09108	8.70752e-05	0.00123251	4.2405	7.96307	42.6966	4.46283	3.88409	15.5561	6.96127	3.2946	87.9187	24.4066	3.09524	93.8557	71.2218	39.0399	27.4995	114.694	31.4905	79.1909
ENSG00000127948	POR	7	75899200	75986855	87656	+	protein_coding	278.646	394.012	186.353	-1.06795	3.88784e-05	0.000641245	228.737	323.873	432.113	253.097	255.449	864.172	341.918	452.737	150.523	160.801	171.32	175.79	195.838	179.998	140.722	286.04	157.655	244.844
ENSG00000127954	STEAP4	7	88270892	88306891	36000	-	protein_coding	366.045	162.985	528.494	1.56799	0.000354437	0.00383899	100.214	18.3918	312.987	267.673	46.0809	149.911	162.7	245.921	622.912	262.241	67.2536	459.52	313.295	925.061	862.206	501.538	1010.31	260.606
ENSG00000127955	GNAI1	7	80133955	80219402	85448	+	protein_coding	33.3379	6.46259	54.8382	2.60191	2.52567e-06	7.17431e-05	6.90358	4.59239	22.7542	2.66039	5.00864	3.468	2.50538	3.80808	46.1968	27.5691	4.88528	52.1331	270.155	40.2259	7.45609	31.6124	20.2025	47.9458
ENSG00000127990	SGCE	7	94585230	94656209	70980	-	protein_coding	51.164	15.0397	80.0635	2.19579	1.83437e-06	5.56195e-05	6.86751	12.8785	65.0712	4.10313	4.24896	8.97013	14.7503	3.42798	94.188	135.668	29.8723	65.8967	163.537	76.6807	40.7685	49.4556	101.292	43.2753
ENSG00000128011	LRFN1	19	39306568	39315336	8769	-	protein_coding	28.7473	41.8897	18.2334	-1.15702	0.00267382	0.0183429	27.0574	20.4798	36.7783	26.756	23.8733	87.4936	47.7589	64.9204	20.4533	10.0853	10.0612	10.2853	7.62702	22.483	21.8207	13.2352	24.9875	41.2959
ENSG00000128039	SRD5A3	4	55346109	55373096	26988	+	protein_coding	137.368	196.427	90.1207	-1.20883	1.57279e-05	0.000309711	185.097	154.38	91.7347	296.531	297.515	166.929	151.787	227.438	69.6158	93.0833	219.623	88.8379	58.5173	93.4088	97.9192	54.7507	35.3256	90.1249
ENSG00000128253	RFPL2	22	32190435	32203477	13043	-	protein_coding	2.19466	4.57694	0.288842	-2.48596	0.000287213	0.003219	5.95202	4.30511	0.274655	6.43722	7.52755	7.20674	2.53393	2.37828	0	0	1.0519	1.53749	0.299027	0	0	0	0	0
ENSG00000128262	POM121L9P	22	24251828	24265525	13698	+	transcribed_unprocessed_pseudogene	9.58126	2.39622	15.3293	2.34112	8.4162e-05	0.00119638	1.88265	1.57219	5.86996	4.48151	0	2.55874	2.26951	0.535173	27.216	28.4187	0	2.82331	2.63479	11.9016	25.6759	17.1597	33.9241	3.53882
ENSG00000128266	GNAZ	22	23070361	23125037	54677	+	protein_coding	15.889	22.6228	10.502	-1.14211	0.00951079	0.0478647	13.6399	14.4104	19.6292	29.4003	2.97304	22.2366	18.6961	59.9965	2.33532	12.5597	14.205	4.84046	7.511	13.8372	9.05807	15.7539	17.6394	7.27971
ENSG00000128285	MCHR1	22	40678750	40682814	4065	+	protein_coding	21.9403	8.22954	32.9088	1.69269	0.00264722	0.0182303	6.25409	2.02324	31.6972	3.34542	1.12766	1.68685	16.947	2.75484	32.4804	74.3939	8.21994	32.6669	30.4961	35.8971	52.8032	4.64899	7.38895	50.0929
ENSG00000128311	TST	22	37010859	37020183	9325	-	protein_coding	43.2944	62.4446	27.9742	-1.08317	0.000150887	0.00191855	55.7964	40.3544	98.0552	54.3943	45.1595	45.0356	72.8468	87.9144	17.9121	17.6645	24.6713	33.6276	24.5468	43.5241	40.7671	15.4543	13.1297	48.4445
ENSG00000128383	APOBEC3A	22	38952741	38992778	40038	+	protein_coding	52.9041	92.0477	21.5892	-1.88548	0.000481298	0.00491355	29.9616	5.78236	67.3255	140.756	31.5128	262.733	56.7982	141.512	32.1208	10.7552	16.8763	21.1982	4.93507	4.81513	20.9804	9.89581	44.671	49.6444
ENSG00000128422	KRT17	17	41619437	41624842	5406	-	protein_coding	95.3052	23.1967	152.992	2.11018	0.00030533	0.00338131	22.0683	2.63428	75.5695	4.96086	3.80528	19.5838	41.3149	15.6366	27.9758	25.7207	6.41483	72.486	850.426	69.8226	31.2654	155.229	119.486	171.093
ENSG00000128512	DOCK4	7	111726110	112206411	480302	-	protein_coding	1070.08	1511.35	717.073	-1.13928	2.69577e-06	7.48124e-05	1094.85	1682.85	815.494	1000.85	1844.9	3027.17	978.119	1646.53	619.375	778.785	1346.3	861.407	521.823	473.618	421.17	786.175	627.864	734.209
ENSG00000128524	ATP6V1F	7	128862826	128865844	3019	+	protein_coding	348.533	493.837	232.291	-1.12951	8.71873e-05	0.00123304	367.675	442.346	278.023	621.011	492.504	614.214	395.357	739.566	108.862	178.256	494.611	244.675	170.699	253.106	242.564	101.423	166.66	362.049
ENSG00000128536	CDHR3	7	105876796	106033773	156978	+	protein_coding	4.80365	1.37851	7.54377	2.31943	0.000117417	0.00157568	4.26315	2.24063	0.310364	0.403121	0	0	3.199	0.6118	3.97952	0	3.15441	3.90161	6.68258	2.28378	10.2216	28.6095	11.0038	5.6008
ENSG00000128567	PODXL	7	131500262	131558217	57956	-	protein_coding	1123.16	1935.85	473.002	-1.70214	0.00232341	0.016595	1450.87	2165.79	6561.62	532.235	55.8479	158.302	4429.81	132.358	598.75	338.934	147.105	407.732	563.356	279.764	425.549	796.753	466.203	705.873
ENSG00000128573	FOXP2	7	114086327	114693772	607446	+	protein_coding	6.22255	0.385662	10.8921	3.1612	8.30043e-06	0.000185184	0	0.220873	1.52887	0	0	0.937416	0.398132	0	4.82534	0	0	14.4127	14.349	5.86008	0	7.28267	60.1535	2.03737
ENSG00000128591	FLNC	7	128830377	128859274	28898	+	protein_coding	543.372	225.627	797.568	1.55446	0.00613279	0.0346665	132.238	186.171	806.361	90.8155	6.83073	30.1641	459.2	93.2326	156.058	498.172	67.6716	264.863	3438.98	257.648	199.932	430.605	618.158	2043.59
ENSG00000128596	CCDC136	7	128790757	128822132	31376	+	protein_coding	13.9609	7.89639	18.8126	1.19016	0.00178884	0.0135113	6.42899	4.48435	12.811	5.90487	4.88747	9.60463	8.90835	10.1414	16.6942	13.6446	10.8355	16.9639	42.5787	8.32651	6.00275	28.7047	31.9826	12.3923
ENSG00000128602	SMO	7	129188872	129213545	24674	+	protein_coding	50.2726	23.8082	71.4441	1.418	0.00843232	0.0437435	25.9608	5.50314	84.5668	12.3031	1.24412	6.98465	31.7461	22.1566	40.0036	63.0698	5.24326	93.8772	166.234	92.5753	26.2771	86.1753	65.1623	75.8231
ENSG00000128604	IRF5	7	128937612	128950035	12424	+	protein_coding	312.047	467.94	187.333	-1.31292	1.36715e-08	9.79817e-07	394.78	454.037	280.455	410.457	404.599	438.774	557.54	802.881	174.293	136.526	232.658	148.844	118.831	270.469	275.823	122.095	187.013	206.778
ENSG00000128606	LRRC17	7	102912991	102944949	31959	+	protein_coding	55.1446	17.556	85.2154	1.95792	0.000812948	0.00742573	21.1496	18.4865	59.7684	0	0	13.3742	22.5412	5.12782	33.8942	165.577	18.262	62.7634	175.944	97.129	28.6979	159.309	62.121	48.4569
ENSG00000128641	MYO1B	2	191245185	191425389	180205	+	protein_coding	272.982	115.256	399.162	1.75987	1.11126e-06	3.70249e-05	136.083	15.5386	190.389	80.4112	181.057	150.003	87.6083	80.961	257.016	515.148	164.22	572.146	763.701	210.22	335.518	580.088	260.808	332.757
ENSG00000128645	HOXD1	2	176188579	176190907	2329	+	protein_coding	1.60559	0	2.89006	3.28661	5.7096e-05	0.00088052	0	0	0	0	0	0	0	0	0	6.72355	0	3.42844	3.81351	2.36663	2.42452	2.94115	0	7.20277
ENSG00000128652	HOXD3	2	176136612	176173102	36491	+	protein_coding	3.83156	0.173258	6.75821	3.52338	2.62062e-06	7.32515e-05	0.312843	0	1.07322	0	0	0	0	0	18.2269	4.61827	6.1247	19.2956	4.68026	0	1.48574	5.69897	0	7.45169
ENSG00000128655	PDE11A	2	177623252	178108339	485088	-	protein_coding	25.5188	4.56625	42.2809	2.63824	8.38463e-05	0.00119262	3.0206	4.47514	12.4794	2.54726	0.380011	7.79749	5.83006	0	3.25572	28.4797	0	68.0575	154.184	62.4839	1.15779	60.4045	5.96619	38.8192
ENSG00000128709	HOXD9	2	176122720	176124937	2218	+	protein_coding	6.88628	0.699801	11.8355	3.24233	1.34444e-06	4.31855e-05	0	0	1.75135	0	0	0	3.41135	0.435707	10.2267	0	3.35375	43.4269	1.43007	3.54994	26.6698	11.7646	8.32917	9.6037
ENSG00000128833	MYO5C	15	52192322	52295798	103477	-	protein_coding	31.48	11.5618	47.4145	1.96449	3.70279e-08	2.27208e-06	20.3355	6.17988	11.6868	8.37321	11.68	12.9862	14.9363	6.31699	98.5349	7.44239	11.3973	49.8928	40.7307	26.2142	65.4935	73.3829	75.5533	25.5032
ENSG00000128917	DLL4	15	40929340	40939072	9733	+	protein_coding	40.285	13.1687	61.978	1.9673	0.000533848	0.00533985	17.0428	12.9035	50.515	2.00016	0	4.03414	15.1626	3.69145	15.6898	86.6293	7.71801	82.4127	134.362	37.3855	74.0607	62.0239	28.2269	91.2708
ENSG00000128965	CHAC1	15	40952962	40956519	3558	+	protein_coding	9.1052	4.10544	13.105	1.49237	0.000669784	0.00636815	7.609	2.83848	7.22244	1.1801	4.77343	1.86324	4.45807	2.89875	11.3396	5.59145	16.2597	3.80156	9.64751	15.0986	26.2117	4.92175	18.7358	19.4424
ENSG00000128973	CLN6	15	68206992	68257211	50220	-	protein_coding	218.168	314.101	141.421	-1.14899	1.25036e-05	0.00025733	206.597	398.637	143.139	380.351	336.446	195.618	366.83	485.19	135.754	122.647	210.568	145.519	94.9985	146.121	167.365	82.1955	98.3114	210.732
ENSG00000129009	ISLR	15	74173671	74176872	3202	+	protein_coding	288.728	66.5084	466.504	2.41088	0.000121257	0.0016147	18.2573	2.33828	226.129	18.0364	0	23.2499	203.828	40.2289	193.688	155.197	55.4711	815.721	873.887	395.106	167.785	717.333	517.618	773.235
ENSG00000129038	LOXL1	15	73925989	73952137	26149	+	protein_coding	250.554	54.2614	407.588	2.57345	4.83498e-06	0.000120388	14.4819	6.65001	244.273	16.3538	2.75623	36.0808	73.2613	40.2343	230.593	462.035	40.6558	599.345	626.146	398.549	138.63	512.574	317.336	750.014
ENSG00000129167	TPH1	11	18017564	18042426	24863	-	protein_coding	58.6299	3.84928	102.454	3.4802	4.45903e-07	1.71404e-05	4.41393	2.7667	10.0413	3.40194	1.72007	5.79008	1.4045	1.25571	0	21.7994	3.62456	7.98423	718.728	26.6641	9.84761	201.009	31.2808	3.60673
ENSG00000129226	CD68	17	7579467	7582113	2647	+	protein_coding	5059.16	7280.47	3282.12	-1.18358	0.000185425	0.00227558	6031.42	7236.05	3656.47	9645.59	8356.02	9886.48	4576.99	8854.78	1792.04	2339.56	6970.22	3603.74	1307.02	4443.35	3829.12	1287.67	2415.65	4832.79
ENSG00000129244	ATP1B2	17	7646627	7657768	11142	+	protein_coding	14.0694	3.07077	22.8683	2.6187	1.33663e-06	4.309e-05	1.57532	2.41734	9.92258	0.485656	2.87531	2.57125	1.76085	2.95784	25.2453	24.2936	0	20.6461	30.5953	12.4147	51.4691	44.4363	15.7301	3.85247
ENSG00000129450	SIGLEC9	19	51124908	51136651	11744	+	protein_coding	257.595	375.456	163.306	-1.23686	0.000382404	0.00407758	349.838	326.228	147.662	451.829	571.889	361.508	322.799	471.896	70.7385	113.103	485.743	146.91	53.236	151.343	213.774	68.43	156.002	173.78
ENSG00000129521	EGLN3	14	33924231	34462774	538544	-	protein_coding	536.173	249.458	765.544	1.48566	0.000793989	0.00728403	393.356	20.7832	283.802	176.014	541.884	363.579	86.0337	130.213	466.276	1031.82	1348.45	1136.16	62.8423	1083.6	635.074	85.9888	299.662	1505.57
ENSG00000129596	CDO1	5	115804733	115816954	12222	-	protein_coding	14.6459	2.42332	24.424	2.87041	3.97451e-06	0.000102701	0.319853	2.0677	9.99524	2.4652	0	0.745812	3.08889	0.703844	60.5741	10.8613	0	7.38443	20.8421	31.8247	5.42297	66.7675	33.7345	6.82884
ENSG00000129682	FGF13	X	138614731	139222777	608047	-	protein_coding	19.956	4.4251	32.3807	2.62957	8.76777e-07	3.02527e-05	5.75341	1.81686	5.50195	6.72543	0	4.53287	8.47085	2.59942	6.09798	29.7381	0.242667	51.7028	92.2471	22.9438	44.7594	19.7402	23.7279	32.607
ENSG00000130037	KCNA5	12	5043989	5046788	2800	+	protein_coding	17.8203	0.770639	31.4601	4.3088	9.30976e-11	1.58035e-08	0	0	0.875674	2.36082	0	0.595195	1.46201	0.871414	10.2267	36.9795	0	4.57126	178.282	35.4994	7.27357	30.882	4.16458	6.72259
ENSG00000130066	SAT1	X	23783173	23786226	3054	+	protein_coding	2301.52	3203.08	1580.28	-1.05978	0.000264042	0.00302789	2156.54	3819.78	3269.82	2334.47	2021.05	6489.84	2421.63	3111.46	908.178	1605.87	2413.12	2086.74	502.837	1585.82	1523.59	1406.43	1263.39	2506.78
ENSG00000130176	CNN1	19	11538717	11550323	11607	+	protein_coding	221.512	14.3431	387.247	4.04033	9.07271e-15	7.27569e-12	4.98506	2.09281	35.9414	12.416	1.32593	15.5224	24.4729	17.9881	93.5697	210.592	27.9491	102.612	2200.24	134.196	89.4367	285.568	301.958	426.349
ENSG00000130193	THEM6	8	142727203	142736927	9725	+	protein_coding	76.75	110.813	49.4996	-1.17953	2.36639e-08	1.56788e-06	95.304	107.14	147.137	114.38	72.7719	66.3133	116.292	167.167	39.4031	45.335	43.5687	26.3778	62.9061	58.131	30.3604	52.2355	53.0625	83.6156
ENSG00000130203	APOE	19	44905754	44909393	3640	+	protein_coding	4272.64	7480.1	1706.68	-1.97497	6.19979e-06	0.000147125	2390.48	11847.1	4298.87	10760.2	5193.39	8134.25	2410.22	14806.3	481.185	1971.6	1400.1	2608.77	642.753	2134.58	2796.99	366.138	1006.84	3657.81
ENSG00000130224	LRCH2	X	115110616	115234072	123457	-	protein_coding	15.4181	3.38836	25.0419	2.2278	0.00174251	0.0132691	3.04072	0	21.1268	0	0	0	2.9394	0	27.4146	26.6977	5.05709	35.6136	23.1871	16.4454	14.6237	42.871	45.4757	13.0332
ENSG00000130513	GDF15	19	18374731	18389176	14446	+	protein_coding	65.7284	109.265	30.8994	-1.71788	2.94299e-05	0.000515377	132.631	43.6451	216.515	90.8051	68.9288	29.3528	153.359	138.879	3.26296	22.525	35.312	24.6365	31.2653	39.893	23.2073	14.0762	37.5977	77.2177
ENSG00000130528	HRC	19	49151198	49155424	4227	-	protein_coding	5.07255	1.61192	7.84105	2.03492	0.00446586	0.0271028	7.2831	0	0.568576	0.598342	0	0.45255	3.66146	0.331286	2.21339	0	13.8738	2.60678	38.9075	2.69916	1.84346	12.0047	3.1665	1.09531
ENSG00000130592	LSP1	11	1852970	1892267	39298	+	protein_coding	1981.4	3059.76	1118.72	-1.45396	2.50677e-05	0.000455805	2187.61	2287.57	1372.94	3901.6	5584.24	2516.98	2133.41	4493.74	438.953	695.508	3158.99	835.015	502.721	1065.38	1409.82	612.936	1232.95	1234.89
ENSG00000130600	H19	11	1995163	2001470	6308	-	processed_transcript	345.353	63.6719	570.698	2.72282	5.45694e-06	0.000132609	9.1665	23.6749	177.964	48.7767	0	34.7221	125.557	89.5149	129.38	1207.85	97.8677	603.454	1935.96	561.353	127.649	97.2798	265.418	680.768
ENSG00000130635	COL5A1	9	134641774	134844843	203070	+	protein_coding	4260.06	1767.43	6254.17	1.60397	0.00460535	0.0277539	759.669	884.215	7354.44	661.117	38.7118	543.555	3109.02	788.7	4453.94	10082.6	1002.32	9536.33	9234.29	3452.14	1465.11	4751.34	4354.03	14209.6
ENSG00000130700	GATA5	20	62463497	62475970	12474	-	protein_coding	21.1673	40.6538	5.5781	-2.28329	0.0012395	0.0102583	28.0785	36.4797	180.389	3.9347	0	4.76156	71.1511	0.435707	10.2267	10.0853	0	2.28563	2.38344	4.73326	2.42452	13.2352	4.16458	6.2424
ENSG00000130822	PNCK	X	153669730	153689010	19281	-	protein_coding	14.3421	5.35954	21.5282	1.82853	5.53204e-05	0.00085826	7.29107	1.30962	6.3667	2.34291	4.86449	7.57865	4.96959	8.1533	5.4759	32.392	24.4227	12.0698	66.2092	9.58249	18.0751	7.01274	7.24215	32.7996
ENSG00000130881	LRP3	19	33177603	33208867	31265	+	protein_coding	72.5469	45.0922	94.5107	1.04154	0.00116663	0.00980529	32.1405	51.4139	43.4966	43.7116	34.0874	28.0608	49.5464	78.2806	58.1413	72.3219	16.1275	70.2818	149.29	83.9637	59.4581	125.614	106.163	203.747
ENSG00000130988	RGN	X	47078355	47093314	14960	+	protein_coding	12.3044	3.84413	19.0727	1.85859	0.0057496	0.0330237	1.27048	3.24032	22.1417	0	0	0.669152	2.4674	0.963948	34.5186	11.0979	0	8.99372	6.07018	22.5517	7.15194	40.0724	42.1728	18.0974
ENSG00000131016	AKAP12	6	151239999	151358557	118559	+	protein_coding	517.703	114.217	840.492	2.68733	1.38036e-08	9.84712e-07	51.0734	54.6861	340.112	107.079	19.6875	70.5691	230.346	40.1804	529.921	754.48	55.2424	552.907	2171.66	840.565	460.834	1541.08	1021.38	476.837
ENSG00000131042	LILRB2	19	54273821	54281184	7364	-	protein_coding	534.827	752.701	360.528	-1.03817	0.00162765	0.0125673	574.926	531.795	385.823	590.811	725.909	1850.46	581.409	780.478	164.72	354.906	534.163	299.252	103.393	350.233	456.301	304.595	406.79	630.926
ENSG00000131187	F12	5	177402140	177409576	7437	-	protein_coding	7.56813	14.5375	1.9926	-2.32646	2.56656e-05	0.000464859	8.58295	31.5773	9.97966	8.98409	1.52193	24.459	15.0291	16.1663	0	2.14314	3.06154	2.08649	1.74062	0.754366	4.42656	0	0	5.71333
ENSG00000131355	ADGRE3	19	14619117	14690027	70911	-	protein_coding	40.4937	73.0316	14.4633	-2.17698	3.36928e-06	9.00643e-05	22.6715	17.1081	24.638	120.598	37.3749	245.452	39.0081	77.4018	10.8155	21.6918	15.4571	19.9376	7.44842	20.487	12.5613	6.22098	13.2131	16.8005
ENSG00000131389	SLC6A6	3	14402576	14489349	86774	+	protein_coding	2138.75	3312.02	1200.13	-1.54948	1.37358e-10	2.11549e-08	2677.14	3333.78	4218.63	4387.53	2358.39	3139.6	2951.92	3429.17	1086.52	992.665	2606.41	1180.73	574.497	1205.86	898.427	701.47	1042.08	1712.63
ENSG00000131398	KCNC3	19	50311937	50333515	21579	-	protein_coding	84.0887	121.482	54.1741	-1.18154	4.81282e-05	0.000769787	88.5347	167.726	58.7495	103.613	86.2777	144.311	104.66	217.984	46.8729	46.2251	74.4729	23.6401	34.1467	44.111	48.4912	99.3977	52.0581	72.3259
ENSG00000131446	MGAT1	5	180784782	180815652	30871	-	protein_coding	2443.57	3350.66	1717.9	-1.02889	0.000164288	0.00205967	3369.44	2789.97	2601.65	3170.19	3750.1	4200.35	2574.33	4349.23	963.236	1082.74	3873.39	1946.2	1059.13	1755.92	1436.99	721.616	1364.21	2975.54
ENSG00000131459	GFPT2	5	180300690	180353387	52698	-	protein_coding	178.304	63.3791	270.245	1.91771	0.000172891	0.00214783	53.0505	31.2141	199.339	23.3731	3.15215	12.2435	140.905	43.755	284.405	224.276	95.3872	492.028	108.903	235.421	144.056	220.492	317.806	579.673
ENSG00000131471	AOC3	17	42851184	42858130	6947	+	protein_coding	257.265	25.5565	442.632	3.65466	3.20289e-18	1.48973e-14	17.9304	22.2437	34.6961	40.357	3.08821	25.3969	33.4599	27.2797	163.63	110.304	31.2468	172.24	2492.05	350.811	213.27	397.915	265.856	228.991
ENSG00000131650	KREMEN2	16	2963944	2968383	4440	+	protein_coding	5.66778	8.93699	3.0524	-1.42673	0.00372246	0.0236461	12.1491	2.25113	5.17856	7.70425	5.8303	18.5044	10.7277	9.15055	0	3.6147	3.86187	1.31596	0.548912	2.54468	2.14419	7.47562	4.79556	4.22252
ENSG00000131711	MAP1B	5	72107234	72209570	102337	+	protein_coding	2079.17	792.473	3108.52	1.74921	0.00332377	0.0217006	799.867	766.539	2386.71	329.598	8.58282	163.969	1769.87	114.655	1201.33	4247.49	254.709	1370.06	11242.9	1714.64	1126.34	5516.71	3247.04	1164.05
ENSG00000131730	CKMT2	5	81233285	81266397	33113	+	protein_coding	9.41636	5.26037	12.7412	1.14301	0.00959572	0.048194	6.85751	3.52816	7.8655	2.27299	2.06902	4.86343	8.12933	6.49704	19.1637	4.24555	5.00862	6.27928	19.8628	3.20952	12.0914	28.6523	22.2485	6.64981
ENSG00000131773	KHDRBS3	8	135457457	135656722	199266	+	protein_coding	48.2591	24.9264	66.9252	1.39383	9.52826e-05	0.0013259	47.8681	13.7468	9.17806	38.8711	21.6844	12.5761	14.9348	40.5519	57.5255	55.2337	63.1515	60.1571	94.0777	53.2162	28.0051	57.925	157.877	42.0838
ENSG00000132000	PODNL1	19	13931187	13953392	22206	-	protein_coding	96.8559	26.266	153.328	2.2918	1.97535e-05	0.000374399	11.9758	11.8928	86.345	22.0373	3.62199	18.4724	33.3476	22.4348	132.573	35.2639	6.78409	235.412	195.954	84.1321	39.0264	179.406	150.027	474.7
ENSG00000132031	MATN3	2	19992111	20012694	20584	-	protein_coding	17.096	4.50659	27.1675	2.2433	0.000104876	0.00143555	2.05218	0.761516	13.1098	6.32015	3.55047	2.12463	3.98652	4.1475	48.6738	16.0004	1.99527	75.0335	10.7768	8.44799	2.88489	13.9984	24.7767	69.0868
ENSG00000132170	PPARG	3	12287368	12434356	146989	+	protein_coding	87.2803	142.891	42.7919	-1.75543	9.53561e-06	0.000208421	40.9954	293.567	31.7838	159.692	203.61	163.945	81.2134	168.319	47.4491	43.5975	105.517	42.8701	30.3549	52.6242	40.3218	21.7053	28.2345	15.2452
ENSG00000132185	FCRLA	1	161706972	161714352	7381	+	protein_coding	28.3526	6.73459	45.6471	2.44754	1.65507e-06	5.13203e-05	7.23854	4.94678	13.1374	3.5873	6.13978	2.82047	3.19584	12.8106	141.329	21.2835	43.3168	26.8312	4.4191	72.3511	82.7592	8.34047	41.0693	14.7708
ENSG00000132205	EMILIN2	18	2847030	2915993	68964	+	protein_coding	2298.67	3629.08	1234.35	-1.61322	6.44254e-07	2.3374e-05	3624.46	2365.77	1641.25	4779.2	4382.7	4063.43	3075.99	5099.79	652.548	851.083	3196.16	1311.1	487.728	1104.01	1215.98	557.763	834.637	2132.53
ENSG00000132329	RAMP1	2	237858893	237912114	53222	+	protein_coding	33.6885	7.07641	54.9781	2.58083	4.94119e-06	0.000122639	9.83602	0.796111	20.1103	6.85235	0	2.58273	11.518	4.91573	11.159	27.624	5.48925	58.2847	212.093	37.2202	15.0797	54.5816	36.2631	91.9864
ENSG00000132386	SERPINF1	17	1761959	1777574	15616	+	protein_coding	838.078	373.332	1209.87	1.77408	4.42623e-09	3.84091e-07	345.482	800.408	283.813	410.296	181.912	158.775	370.096	435.872	1410.77	795.395	425.684	2057.52	918.57	947.786	809.27	1135.97	1514.33	2083.45
ENSG00000132465	JCHAIN	4	70655541	70681817	26277	-	protein_coding	1571.61	130.776	2724.27	3.83866	3.75372e-11	7.46123e-09	253.806	44.5065	291.158	45.3677	10.3762	7.23056	323.059	70.7055	5051.35	1629.17	172.325	1104.57	1183.04	7945.69	2934.83	1157.07	4700.21	1364.46
ENSG00000132518	GUCY2D	17	8002594	8020339	17746	+	protein_coding	2.67069	0.803726	4.16426	1.84021	0.00965782	0.0483773	0	0	2.82476	0.634631	0	1.43999	1.17904	0.351378	5.49822	0	0	4.60813	0.768855	6.68002	1.95527	3.55785	0	18.5742
ENSG00000132554	RGS22	8	99960936	100131268	170333	-	protein_coding	7.06349	2.14845	10.9955	2.14707	0.000195884	0.00237884	0.769924	1.41973	4.32983	4.16423	0	3.35922	3.14464	0	24.8914	9.47812	4.00536	13.3328	9.94978	11.5744	1.19162	9.80927	18.7054	7.01719
ENSG00000132563	REEP2	5	138439017	138446969	7953	+	protein_coding	10.9153	3.42648	16.9063	2.00297	0.000144308	0.00185109	2.60609	1.75297	13.3847	2.15545	0	2.65574	3.93915	0.917745	26.6655	26.6629	4.43321	9.11864	32.0954	6.29166	9.66755	32.0026	8.30294	13.8229
ENSG00000132613	MTSS1L	16	70661204	70686066	24863	-	protein_coding	220.53	104.616	313.262	1.39095	0.00476735	0.0285525	89.8358	39.6594	198.027	53.486	94.6611	45.0825	109.907	206.269	151.864	134.231	44.24	322.588	1018.5	156.976	52.3202	265.755	146.426	839.719
ENSG00000132639	SNAP25	20	10218830	10307418	88589	+	protein_coding	5.23116	0.928839	8.67301	2.71997	0.000134247	0.00174324	1.72629	0	0	4.81629	0	0	0.298804	0.589329	18.7349	10.2875	1.13405	12.7728	3.2238	7.19428	1.63967	0	12.7442	18.999
ENSG00000132704	FCRL2	1	157745733	157777132	31400	-	protein_coding	11.0475	4.36525	16.3933	1.76536	0.00105185	0.0090132	3.88659	5.12393	4.87628	9.96989	0	3.91006	4.225	2.93024	59.9019	7.08203	10.229	4.02745	6.71113	29.4413	31.4375	1.54898	8.33562	5.21772
ENSG00000132872	SYT4	18	43267878	43277650	9773	-	protein_coding	1.83933	4.06722	0.0570121	-2.26869	0.00491278	0.0291924	2.025	1.32412	2.60506	17.1015	4.30769	0	1.31902	3.85534	0	0	0.570121	0	0	0	0	0	0	0
ENSG00000132874	SLC14A2	18	45212995	45683686	470692	+	protein_coding	4.83004	1.22291	7.71574	2.38095	3.77407e-05	0.000627823	1.44479	0.452806	0.309776	3.11448	1.12605	1.68444	1.03439	0.616539	2.41184	6.65245	0	13.9383	3.77318	14.0496	0	5.82009	16.4822	14.0297
ENSG00000132958	TPTE2	13	19422877	19536762	113886	-	protein_coding	3.47453	0.681772	5.70874	2.37352	0.000551054	0.00547663	0.495905	0.801273	0	0	1.546	0.544235	1.22029	0.846473	23.1792	0	0	3.1349	2.98407	12.7845	7.0467	1.34466	5.21405	1.39932
ENSG00000132965	ALOX5AP	13	30713478	30764426	50949	+	protein_coding	347.068	506.554	219.479	-1.19446	1.28226e-05	0.000262965	326.147	588.269	178.143	582.084	283.3	700.761	561.533	832.198	205.973	230.235	329.908	143.192	157.852	221.223	250.744	131.289	288.965	235.411
ENSG00000132967	HMGB1P5	3	22381819	22382929	1111	+	transcribed_processed_pseudogene	136.164	69.475	189.515	1.39564	2.68761e-06	7.47631e-05	51.3415	77.1368	55.4098	82.2129	124.687	44.8357	47.9688	72.2075	273.909	251.095	168.424	160.697	112.993	114.097	241.15	184.629	322.082	66.0744
ENSG00000132970	WASF3	13	26557703	26688948	131246	+	protein_coding	40.2073	16.7536	58.9702	1.7712	3.44e-06	9.14292e-05	7.58567	9.5207	43.1004	23.7613	4.46498	8.34885	22.6288	14.6183	61.7578	40.8685	7.84055	60.5835	92.2707	57.1435	58.5659	90.1351	69.6157	50.9205
ENSG00000133026	MYH10	17	8474205	8630761	156557	-	protein_coding	1519.58	380.849	2430.56	2.49865	1.98987e-07	8.88224e-06	293.426	582.563	756.749	125.982	65.0626	272.398	774.623	175.991	2162.8	4283.19	143.017	1863.4	1474.38	2186.97	1258.51	5692.05	2830.79	2410.53
ENSG00000133048	CHI3L1	1	203178931	203186749	7819	-	protein_coding	3782.49	6973.33	1229.82	-2.0538	0.00205375	0.0150782	10459.8	400.679	800.401	30964	3096.28	4203.53	969.856	4892.09	618.515	485.472	6294.53	400.92	40.7242	681.903	2572.1	72.3387	421.331	710.359
ENSG00000133063	CHIT1	1	203212827	203273641	60815	-	protein_coding	717.041	1371.55	193.433	-1.97815	0.0026726	0.0183429	510.502	1156.77	185.172	7475.5	214.204	152.479	51.9367	1225.84	110.49	8.69552	303.755	98.4098	12.4888	393.739	777.121	15.2151	134.106	80.3133
ENSG00000133067	LGR6	1	202193901	202319781	125881	+	protein_coding	12.2833	2.86341	19.8191	2.56652	8.70217e-06	0.000191827	0.826005	2.28477	7.7725	5.61871	0.432924	2.90374	2.17169	0.896924	1.85452	7.45679	0	12.7863	55.1122	21.2057	11.8284	55.5312	21.9555	10.4607
ENSG00000133083	DCLK1	13	35768652	36131306	362655	-	protein_coding	93.8526	35.9458	140.178	2.02024	1.83406e-05	0.000352796	15.918	23.3132	60.6372	109.568	4.5008	6.33357	44.9993	22.2967	111.556	141.863	11.7686	142.914	255.465	193.82	55.1406	253.711	121.055	114.488
ENSG00000133107	TRPC4	13	37636636	37870425	233790	-	protein_coding	4.87479	0.338963	8.50345	3.2693	7.53029e-06	0.000172197	0	0	2.28737	0	0	0	0.424328	0	3.19091	19.5667	0	6.65159	2.0347	7.14349	4.53899	20.063	10.6657	11.1794
ENSG00000133110	POSTN	13	37562583	37598844	36262	-	protein_coding	6534.41	2140.96	10049.2	1.63978	0.00890824	0.0455546	3025.36	4770.56	6020.52	400.273	36.5796	269.143	2446.75	158.463	7241.36	45897.2	2420.59	14719.7	4021.75	5925.94	2087.72	5923.96	8851.72	3401.72
ENSG00000133112	TPT1	13	45333471	45341370	7900	-	protein_coding	7404.86	4628.79	9625.71	1.04368	2.74432e-13	1.18189e-10	4319.19	4429.52	4411.77	4768.07	5442.99	3762.67	4859.46	5036.68	8987.16	11665.1	8864.29	10009.1	7944.26	11953.7	12510	6276.51	9352.11	8694.83
ENSG00000133131	MORC4	X	106813871	107000244	186374	-	protein_coding	77.9022	36.856	110.739	1.5062	2.81158e-05	0.000496477	32.1384	30.7872	80.6611	34.4573	19.6896	24.7528	42.8394	29.5218	101.451	205.599	20.7451	127.969	184.244	86.6471	56.3453	152.641	69.5942	102.156
ENSG00000133135	RNF128	X	106693794	106796993	103200	+	protein_coding	70.1609	124.409	26.7624	-2.02947	0.00132095	0.0107305	172.31	34.1713	24.6298	500.454	119.88	27.8069	24.6264	91.3933	6.50039	10.2177	156.683	11.4637	5.90847	13.5387	40.5346	16.8254	0	5.9518
ENSG00000133195	SLC39A11	17	72645949	73092712	446764	-	protein_coding	265.706	399.23	158.886	-1.28011	6.41579e-07	2.33134e-05	407.183	281.987	262.241	587.672	389.041	444.976	263.115	557.628	136.645	89.4282	190.863	137.434	81.2554	170.997	265.733	144.882	144.462	227.157
ENSG00000133246	PRAM1	19	8490056	8503112	13057	-	protein_coding	93.3686	142.159	54.3359	-1.4265	3.55143e-05	0.000599797	63.6676	119.63	119.195	226.036	109.193	289.502	87.8046	122.246	47.279	65.0836	116.489	23.6112	24.4771	63.4728	84.4457	47.1528	32.3833	38.9656
ENSG00000133247	KMT5C	19	55339853	55348120	8268	+	protein_coding	39.8302	56.617	26.4008	-1.09328	0.00039091	0.00414168	50.3893	45.4839	41.7143	36.6781	35.0378	121.94	66.2084	55.4837	18.5254	31.2347	26.6321	23.3364	18.3518	23.4553	12.372	23.3358	39.6781	47.0864
ENSG00000133317	LGALS12	11	63506084	63516774	10691	+	protein_coding	7.02219	12.6812	2.49495	-2.06637	0.000273108	0.00311038	13.826	2.1113	4.33317	12.9803	2.62521	22.0411	8.4588	35.074	2.96392	2.92296	1.84396	3.30601	0.919332	5.20489	2.66611	1.41806	0	3.7043
ENSG00000133321	RARRES3	11	63536809	63546462	9654	+	protein_coding	54.0518	27.7873	75.0634	1.41207	0.000674484	0.00640237	47.7742	9.9061	29.3183	31.1884	9.01875	40.8378	36.5798	17.6753	75.817	74.5834	6.9107	49.0179	37.7154	156.933	53.0972	73.6177	114.29	108.651
ENSG00000133392	MYH11	16	15703172	15857033	153862	-	protein_coding	3818.03	247.13	6674.75	4.0516	5.82603e-13	2.25817e-10	166.284	137.48	429.838	326.024	58.2138	342.225	365.942	151.031	2256.52	2910.84	41.8345	1225.17	36357.2	4035.77	1660.86	12398.2	3917.72	1943.33
ENSG00000133454	MYO18B	22	25742144	26031041	288898	+	protein_coding	15.9489	2.66975	26.5722	2.97111	3.99849e-06	0.000103206	0	7.63952	2.11221	2.18472	6.12721	1.48581	1.21656	0.591991	3.78553	58.7449	1.86215	9.34451	46.4381	10.9444	18.668	81.9053	32.0658	1.96318
ENSG00000133477	FAM83F	22	39994949	40043529	48581	+	protein_coding	8.07893	10.1656	6.40961	-2.05832	0.00105086	0.00900802	4.21628	2.86294	2.39386	38.1775	6.57219	8.95404	7.3526	10.7953	0	50.7202	6.92451	1.70408	0.947737	2.35263	0	0.730937	0	0.716016
ENSG00000133739	LRRCC1	8	85107147	85146076	38930	+	protein_coding	73.253	47.2614	94.0463	1.01232	4.32725e-05	0.000703247	51.9043	63.7227	34.3069	57.3133	47.9645	54.3695	33.9165	34.5939	67.1416	100.093	51.351	78.3766	157.23	107.259	66.1718	135.003	125.416	52.4221
ENSG00000133740	E2F5	8	85177225	85217158	39934	+	protein_coding	27.2404	11.8453	39.5564	1.53883	2.64465e-05	0.000476038	10.2875	17.9309	27.5174	4.36685	7.48616	10.3157	8.81922	8.03866	61.9825	82.7866	13.3622	27.412	22.3232	59.1561	45.0323	31.5228	15.8823	36.1042
ENSG00000133800	LYVE1	11	10556966	10611689	54724	-	protein_coding	151.258	47.3268	234.402	2.27892	1.26894e-05	0.000260542	29.5383	13.8525	33.5356	9.68504	6.15893	19.3351	207.061	59.4473	88.5971	236.362	66.8668	388.572	241.572	53.8167	136.521	127.871	432.923	570.923
ENSG00000133863	TEX15	8	30831544	30890606	59063	-	protein_coding	3.29417	7.21665	0.156185	-2.45326	0.00384441	0.0242203	7.34143	9.7319	8.50323	0	0	20.0597	12.0969	0	0	0	0	0	0	0.696398	0	0.865454	0	0
ENSG00000133878	DUSP26	8	33591332	33600106	8775	-	protein_coding	4.62378	0.72902	7.73958	2.85185	1.94158e-06	5.84508e-05	0	0	2.32214	0	0	0.467936	2.01444	1.02765	9.72545	10.572	1.31834	2.69541	23.9314	12.094	0	4.6246	6.54831	5.88627
ENSG00000133937	GSC	14	94768216	94770230	2015	-	protein_coding	4.09106	1.02465	6.54418	2.06629	0.00440331	0.0268142	2.04207	0	3.5027	0	0	1.19039	1.46201	0	3.40888	6.72355	3.35375	7.9997	29.5547	2.36663	0	1.47057	0	10.5641
ENSG00000134121	CHL1	3	196596	409417	212822	+	protein_coding	9.32489	1.90296	15.2624	2.18916	0.0022788	0.0163466	2.24999	2.3572	8.39999	0.196794	0	1.02538	0.243741	0.750621	0	0	0	29.8605	16.8072	6.11572	6.70082	14.0151	61.7459	17.379
ENSG00000134201	GSTM5	1	109712255	109775428	63174	+	protein_coding	15.3198	4.00488	24.3718	2.07283	0.00311581	0.0206619	1.87939	0	12.4627	9.92816	0	0.602005	1.6526	5.51423	0	41.8514	0	27.4942	31.7905	39.665	4.64363	42.6747	27.9913	27.6071
ENSG00000134202	GSTM3	1	109733932	109741038	7107	-	protein_coding	58.1768	27.7425	82.5243	1.68491	0.000171533	0.00213438	9.82158	17.268	38.4152	86.6167	1.62448	3.97593	44.5897	19.6281	41.734	101.028	17.1157	49.9683	143.6	40.3732	62.1397	75.1791	239.785	54.3191
ENSG00000134259	NGF	1	115285918	115338236	52319	-	protein_coding	4.26351	0.22484	7.49444	3.86211	3.73034e-09	3.32796e-07	0	0	0.875674	0	0	0	0.487336	0.435707	10.2267	3.36178	0	5.71407	28.1246	7.09989	2.42452	2.94115	8.32917	6.72259
ENSG00000134285	FKBP11	12	48921518	48926474	4957	-	protein_coding	169.848	65.2116	253.557	1.88956	3.13281e-07	1.28043e-05	53.7593	30.3595	90.9785	49.083	34.643	87.6085	127.445	47.8157	483.074	148.975	118.182	178.378	73.2232	396.238	427.334	107.235	355.884	247.045
ENSG00000134343	ANO3	11	26309599	26663288	353690	+	protein_coding	4.9729	0.810077	8.30316	3.07004	4.8412e-08	2.83594e-06	3.23214	0	0.510497	0.986044	0	0	1.75194	0	4.27136	1.95984	5.30823	7.23528	9.13954	11.0375	9.11386	5.28661	26.3664	3.313
ENSG00000134363	FST	5	53480409	53487134	6726	+	protein_coding	191.254	51.8771	302.755	2.14857	0.000830422	0.00753798	17.5275	36.3985	205.057	12.8137	0	9.69828	108.185	25.3372	265.715	168.689	5.87429	475.889	108.267	207.696	98.6983	181.15	347.147	1168.42
ENSG00000134419	RPS15A	16	18781295	18790383	9089	-	protein_coding	727.087	380.897	1004.04	1.35745	7.6183e-09	5.89685e-07	311.507	320.105	330.145	324.352	620.182	259.804	468.829	412.254	1305.93	1341.09	910.814	879.926	715.598	1050.84	1235.08	420.85	1344.7	835.566
ENSG00000134460	IL2RA	10	6010689	6062325	51637	-	protein_coding	236.62	93.2066	351.351	1.60677	0.00820323	0.0428417	158.648	7.40749	305.38	14.5131	11.2129	77.1894	117.295	54.0076	148.384	473.689	41.3428	491.134	31.9418	970.521	239.138	37.6137	377.184	702.564
ENSG00000134532	SOX5	12	23529500	23951032	421533	-	protein_coding	35.5491	9.36538	56.4961	2.27378	2.0819e-05	0.000389515	9.18283	1.85455	25.8936	11.478	1.15298	16.5666	6.22099	2.57355	80.5398	23.3273	4.85916	36.0807	151.843	35.1029	33.911	139.593	32.2449	27.4588
ENSG00000134533	RERG	12	15107783	15348675	240893	-	protein_coding	30.2562	4.30906	51.0139	2.96935	3.82882e-07	1.51692e-05	1.68623	0	15.3729	2.86725	0	6.38026	6.84425	1.32163	78.6496	13.5964	3.37327	17.9816	183.806	47.9524	34.3201	71.5029	46.919	12.0381
ENSG00000134571	MYBPC3	11	47331397	47352702	21306	-	protein_coding	17.0921	26.2831	9.73933	-1.40287	0.00680722	0.0373987	19.3429	6.21761	14.4623	8.40972	14.689	90.7832	16.5708	39.7896	19.8706	14.9994	9.97568	5.55127	6.02039	0	2.35545	10.9355	8.09186	19.5932
ENSG00000134575	ACP2	11	47239302	47248906	9605	-	protein_coding	573.795	820.491	376.437	-1.15822	8.29468e-05	0.00118313	726.035	719.088	491.487	1127.87	779.073	1132.06	579.824	1008.49	223.28	380.324	621.285	402.803	146.292	642.49	383.572	143.711	321.941	498.672
ENSG00000134709	HOOK1	1	59814786	59876378	61593	+	protein_coding	10.5371	2.90973	16.639	1.87094	0.00490248	0.0291516	2.56219	0.280159	7.95613	3.9495	0	2.27522	1.70636	4.5483	23.2943	2.94325	0	2.86778	0.417342	27.0942	45.994	13.7309	46.7673	3.28129
ENSG00000134775	FHOD3	18	36297714	36780055	482342	+	protein_coding	58.2981	9.18129	97.5915	2.90371	1.95704e-06	5.88023e-05	0	3.98307	39.5027	3.53316	0	8.68423	13.0963	4.65084	124.222	118.472	4.62696	106.884	86.9134	60.4117	20.7749	165.539	133.213	154.86
ENSG00000134780	DAGLA	11	61680433	61747001	66569	+	protein_coding	170.507	276.97	85.337	-1.78524	1.48472e-08	1.04632e-06	320.955	164.136	170.837	482.959	233.461	271.437	221.09	350.882	44.6771	67.0953	244.313	83.2514	65.1701	79.1167	50.8088	63.7507	37.7871	117.4
ENSG00000134817	APLNR	11	57233577	57237314	3738	-	protein_coding	126.144	25.0175	207.045	2.69412	2.49663e-06	7.17431e-05	5.83002	4.0154	107.543	36.6775	0	2.1339	34.5679	9.37261	350.36	300.797	22.3412	132.893	197.396	246.357	371.005	150.261	126.824	172.215
ENSG00000134830	C5AR2	19	47332147	47347327	15181	+	protein_coding	187.967	259.327	130.88	-1.05772	0.00460008	0.0277364	194.393	173.921	150.046	330.853	201.923	306.825	281.246	435.413	37.0864	80.4258	377.754	136.763	47.971	106.208	105.509	58.7782	137.856	220.444
ENSG00000134853	PDGFRA	4	54229097	54298247	69151	+	protein_coding	524.407	88.1459	873.416	3.00219	1.49485e-09	1.53146e-07	69.9185	45.4626	319.906	65.7354	3.94033	36.4027	95.8233	67.9782	1285.67	1315.82	93.3807	1297.11	695.856	989.415	522.614	1072.51	713.036	748.754
ENSG00000134874	DZIP1	13	95578202	95644703	66502	-	protein_coding	90.9952	26.1639	142.86	2.20785	1.53333e-05	0.000303059	25.1089	27.2824	101.66	6.43691	2.94913	8.99396	29.0408	7.83879	94.804	225.653	17.2875	113.961	226.103	121.354	49.4197	243.089	192.369	144.562
ENSG00000134901	KDELC1	13	102784281	102799007	14727	-	protein_coding	36.7436	18.4129	51.4082	1.34906	0.00159353	0.0123756	28.1669	20.2602	43.9576	9.85207	11.4275	10.2566	19.8354	3.5468	68.5329	106.423	10.6169	74.423	64.3466	47.5793	35.0869	35.9128	41.4346	29.726
ENSG00000134917	ADAMTS8	11	130404925	130428993	24069	-	protein_coding	15.0706	2.20867	25.3601	2.9737	2.4085e-06	7.04554e-05	6.34429	0	4.15638	0.679128	0.686755	0.513652	3.78513	1.50406	15.8861	14.506	2.60485	8.87622	4.5252	47.9963	7.5325	116.895	29.8059	4.97279
ENSG00000134954	ETS1	11	128458761	128587558	128798	-	protein_coding	815.475	496.186	1070.91	1.08963	0.00177608	0.0134413	547.773	280.451	1293.22	407.504	160.93	302.001	713.579	264.026	1141.98	913.702	309.077	1199.9	1137.02	1758.99	1282.15	905.873	936.863	1123.51
ENSG00000134955	SLC37A2	11	125063067	125090312	27246	+	protein_coding	812.174	1157.74	535.719	-1.11505	0.000731111	0.0068449	830.069	1959.68	466.365	1208.64	1392.98	691.54	932.851	1779.81	344.485	298.687	1235.38	765.263	353.531	584.323	518.247	226.832	496.684	533.761
ENSG00000134986	NREP	5	111662621	111997464	334844	-	protein_coding	200.802	95.7974	284.807	1.45355	0.000205833	0.00247838	78.4989	162.178	185.139	46.4134	66.2033	57.6255	101.375	68.946	169.509	630.429	110.168	262.307	811.984	200.693	108.13	272.812	120.539	161.496
ENSG00000135052	GOLM1	9	86026146	86100173	74028	-	protein_coding	329.179	197.336	434.654	1.12858	2.2199e-05	0.000412019	232.17	215.966	333.348	183.467	136.492	136.21	225.558	115.478	429.73	458.172	229.248	628.576	303.283	455.982	226.161	406.791	512.775	695.823
ENSG00000135111	TBX3	12	114670254	114684164	13911	-	protein_coding	39.2233	16.6187	57.307	1.64168	0.00249393	0.0174801	9.65264	7.00432	56.8555	11.9354	0	6.78511	33.3915	7.32552	38.8606	23.6079	17.0093	112.062	64.5702	48.3809	21.1165	50.4546	35.384	161.624
ENSG00000135116	HRK	12	116856144	116881441	25298	-	protein_coding	34.6098	65.7989	9.65856	-2.47393	4.50454e-05	0.000728495	112.084	27.6101	20.0063	231.227	36.542	23.7552	18.6287	56.5375	2.04654	2.01826	38.4533	4.71556	0.572365	2.84164	14.371	1.76573	26.7203	3.08091
ENSG00000135124	P2RX4	12	121209857	121234106	24250	+	protein_coding	382.273	568.683	233.146	-1.29017	1.09768e-05	0.000232493	656.361	740.977	283.386	654.078	545.562	429.78	512.226	727.092	162.751	169.823	566.337	257.902	183.658	178.236	193.392	93.4022	303.213	222.742
ENSG00000135205	CCDC146	7	77122434	77329533	207100	+	protein_coding	50.5738	26.8309	69.5681	1.30245	0.000121954	0.00162067	26.7875	20.21	39.3382	22.3625	33.4612	25.5644	27.1024	19.8213	103.973	45.0912	20.3064	39.378	91.6143	56.7085	73.7603	150.164	90.2005	24.4853
ENSG00000135218	CD36	7	80369575	80679277	309703	+	protein_coding	2441.8	3701.99	1433.64	-1.93888	0.00301624	0.0201548	1910.17	2128.74	246.744	6778.59	12408.9	920.062	1668.34	3554.33	157.614	88.9571	12384.1	479.387	148.444	248.068	336.81	57.2106	303.012	132.782
ENSG00000135245	HILPDA	7	128455849	128458418	2570	+	protein_coding	66.2336	30.1192	95.1251	1.53473	3.52256e-05	0.000596221	25.4836	12.7907	28.1902	18.4341	47.1773	76.3226	16.0434	16.5122	59.3345	133.443	186.787	209.018	20.5891	101.115	108.649	20.1363	70.3777	41.801
ENSG00000135253	KCP	7	128862451	128910719	48269	-	protein_coding	26.2934	44.7019	11.5665	-1.86364	0.000240175	0.00280398	43.8423	31.9598	9.50671	60.7132	28.62	73.9595	20.7838	88.23	0	2.43201	38.6593	4.14316	3.89511	8.79137	16.8055	7.07531	9.13293	24.7303
ENSG00000135298	ADGRB3	6	68635367	69389511	754145	+	protein_coding	26.7311	5.06755	44.062	2.7654	1.94251e-05	0.000369984	14.9663	0.962588	2.72843	14.6354	0	2.23801	2.41677	2.59289	16.9052	62.5218	1.66317	2.57828	69.1872	32.8621	10.9398	193.763	45.4362	4.76262
ENSG00000135312	HTR1B	6	77461753	77463773	2021	-	protein_coding	13.1055	1.34423	22.5146	3.43155	1.70097e-08	1.18083e-06	0	0	2.18919	3.14776	0	0.595195	4.38603	0.435707	10.2267	6.72355	0	10.2853	142.053	16.5664	7.27357	7.35287	20.8229	3.84148
ENSG00000135314	KHDC1	6	73241314	73310365	69052	-	protein_coding	9.04079	2.51875	14.2584	2.29268	1.82478e-07	8.32098e-06	3.16429	3.29408	3.18812	1.6531	0.995857	0.744843	5.92261	1.18712	17.3692	21.5626	2.09848	13.5135	11.9144	10.5831	6.73814	20.0654	31.2979	7.44147
ENSG00000135324	MRAP2	6	84033756	84090881	57126	+	protein_coding	18.0521	7.45164	26.5324	1.64723	0.00613566	0.0346674	9.69983	12.1599	12.6973	8.65634	0.795777	1.19039	12.6707	1.74283	3.40888	47.0649	13.415	6.85688	120.602	24.8496	9.69809	33.8232	4.16458	1.44055
ENSG00000135424	ITGA7	12	55684568	55716043	31476	-	protein_coding	175.027	34.9242	287.11	2.68611	3.9869e-07	1.56357e-05	26.2798	10.2189	25.9974	20.1331	11.1688	99.0371	52.5551	34.0033	190.518	287.642	54.466	57.5749	1214.56	100.149	96.1275	619.511	158.336	92.2128
ENSG00000135454	B4GALNT1	12	57623410	57633355	9946	-	protein_coding	17.0468	8.18223	24.1384	1.41765	0.00313659	0.0207642	6.09539	3.66816	9.20613	3.02221	2.9841	7.45272	21.0671	11.962	14.1515	25.7934	7.49924	30.4372	29.4781	11.5926	2.02318	27.507	46.8504	46.0517
ENSG00000135480	KRT7	12	52232520	52252186	19667	+	protein_coding	29.5604	12.9468	42.8512	1.54855	0.00858115	0.0442883	13.6653	31.0988	27.8306	4.28931	1.28723	6.19765	14.3568	4.84887	13.9353	53.0663	0	54.0696	194.621	64.2964	9.61488	15.7973	8.6917	14.4198
ENSG00000135502	SLC26A10	12	57619527	57626151	6625	+	protein_coding	8.29363	2.37902	13.0253	2.11154	0.000236115	0.00277047	0.780876	0.928527	5.4343	2.23892	0.914952	3.02714	3.91153	1.79595	4.86268	21.9672	1.47032	12.09	21.1758	3.7086	0	22.2996	24.1892	18.4897
ENSG00000135596	MICAL1	6	109444062	109465968	21907	-	protein_coding	657.896	911.865	454.721	-1.01016	6.47477e-06	0.000152715	761.018	967.9	550.588	821.708	691.034	1545.62	849.719	1107.34	455.355	306.61	745.137	343.192	309.082	396.591	463.393	517.462	497.34	513.045
ENSG00000135643	KCNMB4	12	70366276	70434292	68017	+	protein_coding	22.6165	10.8038	32.0668	1.56502	0.000180998	0.00222713	2.83909	15.1844	11.9872	7.46833	22.6567	1.01846	14.9386	10.3375	16.1757	31.9044	15.9141	32.5371	54.2873	33.6901	23.0095	34.8906	39.5233	38.7354
ENSG00000135678	CPM	12	68842197	68971570	129374	-	protein_coding	1064.81	1854.13	433.347	-1.88486	2.8257e-06	7.74934e-05	1207.45	3765.26	657.154	3639.12	965.024	934.512	1298.56	2365.97	399.646	250.498	952.779	659.822	199.622	402.792	803.733	182.258	226.899	255.419
ENSG00000135736	CCDC102A	16	57512178	57536599	24422	-	protein_coding	40.2879	17.1189	58.8231	1.62027	0.00287219	0.0194173	16.6758	25.3844	56.015	8.32341	0.722045	2.16019	26.0888	1.58135	63.0974	54.9052	4.43404	36.2624	182.769	59.4502	32.9982	66.7159	34.0084	53.5903
ENSG00000135744	AGT	1	230702523	230714297	11775	-	protein_coding	87.2533	22.4367	139.107	2.08929	0.00100468	0.00868906	0	17.9199	59.5458	55.0858	15.1198	14.2847	9.25939	8.27844	71.5866	87.4062	1.67687	14.8566	810.371	46.1493	48.4905	233.821	54.1396	22.5687
ENSG00000135750	KCNK1	1	233614004	233672512	58509	+	protein_coding	10.1413	1.52447	17.0348	3.09468	2.55182e-08	1.65769e-06	2.40319	0.482373	3.63004	0	0.621882	0.836579	4.22173	0	12.8223	15.2029	1.26388	40.1478	19.2711	17.4684	14.0023	7.75873	12.5556	29.8549
ENSG00000135773	CAPN9	1	230747384	230802003	54620	+	protein_coding	2.28672	0.603089	3.63363	2.12695	0.00519808	0.0305115	1.39515	0	0	0	0.471205	1.62656	1.3318	0	0	0	0	1.35339	9.11896	6.46756	1.2522	12.0565	2.1509	3.93679
ENSG00000135862	LAMC1	1	183023460	183145592	122133	+	protein_coding	1605.84	746.552	2293.27	1.65315	1.73225e-08	1.19897e-06	592.279	1100.1	1251.01	979.149	229.611	622.438	657.707	540.116	1723.74	2748.55	524.166	2461.62	3911.79	1725.01	1678.95	2142.81	3768.66	2247.44
ENSG00000135916	ITM2C	2	230864639	230879248	14610	+	protein_coding	239.579	59.7142	383.471	2.51437	2.40942e-10	3.33533e-08	78.7259	30.3804	144.681	28.5735	17.5307	26.3763	102.019	49.4273	446.977	275.743	68.2495	276.941	559.928	760.215	344.609	242.283	337.552	522.216
ENSG00000135926	TMBIM1	2	218274192	218292586	18395	-	protein_coding	1564.18	2223.72	1036.55	-1.11153	2.77323e-07	1.15789e-05	1841.35	2691.48	2081.63	2795	1582	1810.36	2477.6	2510.32	564.261	891.607	1770.71	1017.5	1367.31	883.084	859.42	700.852	776.089	1534.63
ENSG00000135929	CYP27A1	2	218781749	218815293	33545	+	protein_coding	592.376	912.71	336.108	-1.39888	0.000125827	0.00166075	692.352	997.186	436.343	1649.79	1114.54	954.479	425.711	1031.28	156.808	147.276	676.888	247.362	134.152	386.426	566.069	200.416	244.5	601.186
ENSG00000135956	TMEM127	2	96248516	96265994	17479	-	protein_coding	1180.89	1660.35	797.321	-1.0847	1.04987e-10	1.71942e-08	1417.18	1677.76	1477.92	1698.45	1659.91	1767.25	1714.91	1869.4	555.375	626.979	1177.72	789.103	906.25	912.029	675.122	489.371	736.996	1104.27
ENSG00000136010	ALDH1L2	12	105019784	105084577	64794	-	protein_coding	270.894	140.196	375.452	1.37248	7.03716e-13	2.55713e-10	168.315	130.641	128.413	144.142	155.416	79.9318	151.946	162.763	491.533	565.786	271.13	358.846	390.064	375.189	330.098	227.45	394.889	349.533
ENSG00000136011	STAB2	12	103587273	103766727	179455	+	protein_coding	10.7711	3.13437	16.8804	2.27593	0.000134251	0.00174324	3.899	1.5228	1.87522	0.374488	0.378694	0.566481	5.16354	11.2948	11.3555	25.675	3.19195	9.27195	25.3577	47.8647	23.3814	11.197	9.90919	1.59957
ENSG00000136153	LMO7	13	75620434	75859870	239437	+	protein_coding	369.588	117.383	571.352	2.17565	1.38665e-07	6.67661e-06	65.1085	140.382	342.837	89.0708	56.0421	47.5078	136.976	61.1399	622.101	454.508	100.248	648.753	1134.8	235.315	200.401	898.353	666.115	752.923
ENSG00000136235	GPNMB	7	23235967	23275108	39142	+	protein_coding	7495.9	10844	4817.37	-1.18524	0.00209002	0.0152696	8767.76	16238.1	4793.88	18648.9	14557.3	6510.05	5728.12	11508.2	2185.78	3783.67	12936.2	5856.2	2083.71	6337.8	6775.16	1335.89	3153.3	3726.08
ENSG00000136286	MYO1G	7	44962662	44979098	16437	-	protein_coding	475.148	656.734	329.88	-1.00858	0.00694883	0.0379525	392.495	867.558	489.99	526.968	308.262	1353.49	636.606	678.505	329.765	297.563	626.059	337.998	59.8207	331.58	372.434	88.9462	330.793	523.839
ENSG00000136371	MTHFS	15	79833585	79897379	63795	-	protein_coding	29.9593	43.4361	19.1779	-1.07204	0.0036724	0.0234115	28.5179	33.8821	24.9378	61.5745	26.8564	115.3	23.4549	32.9652	10.8584	21.4167	21.6567	15.3076	17.6607	14.2803	45.6241	12.8817	13.534	18.5583
ENSG00000136383	ALPK3	15	84816680	84873482	56803	+	protein_coding	714.892	1081.99	421.216	-1.3538	0.00266921	0.0183275	1036.37	943.77	1408.71	1883.87	773.628	376.883	989.358	1243.31	123.39	321.912	1156.12	134.66	1316.5	226.62	110.166	506.941	159.514	156.335
ENSG00000136404	TM6SF1	15	83107407	83144854	37448	+	protein_coding	236.822	358.123	139.781	-1.36809	9.40936e-08	4.85197e-06	325.158	497.952	279.684	433.815	384.463	211.753	288.412	443.752	86.4451	71.8895	304.196	154.572	97.3122	153.754	122.635	122.101	129.387	155.514
ENSG00000136425	CIB2	15	78104606	78131544	26939	-	protein_coding	6.55394	2.93582	9.44843	1.29812	0.00176163	0.013364	3.08972	2.68557	5.10948	2.00398	2.22619	2.54862	2.0483	3.77474	28.6554	11.5811	7.9792	4.30025	17.2515	9.31575	6.17417	2.88069	0	6.3462
ENSG00000136542	GALNT5	2	157257598	157314211	56614	+	protein_coding	147.197	32.7069	238.79	2.50273	9.88189e-06	0.000214578	6.98786	10.6373	131.847	13.0797	1.55606	22.113	51.5791	23.8555	146.646	456.866	14.7553	461.739	282.431	163.127	70.549	198.414	166.94	426.43
ENSG00000136546	SCN7A	2	166403573	166494247	90675	-	protein_coding	22.4243	1.11631	39.4707	4.29066	9.08688e-12	2.37443e-09	1.05445	1.98283	3.39334	0	1.21817	0.614675	0	0.666979	84.5182	2.57309	10.2681	26.5713	148.769	50.9946	1.85568	44.9328	16.1383	8.08639
ENSG00000136574	GATA4	8	11676959	11760002	83044	+	protein_coding	58.2678	110.489	16.4912	-2.22915	0.000828878	0.00753278	129.708	78.4257	424.498	15.1931	0	7.73206	223.414	4.93722	42.5877	13.1713	3.28497	20.0833	4.46651	8.51649	15.145	13.7791	17.2345	26.6431
ENSG00000136859	ANGPTL2	9	127087332	127122883	35552	-	protein_coding	341.229	163.813	483.161	1.49938	0.00391976	0.0245908	185.125	184.935	421.367	54.3994	3.70887	67.2701	355.841	37.857	228.612	430.876	118.081	563.062	1082.7	264.723	289.65	854.677	257.982	741.25
ENSG00000136866	ZFP37	9	113038380	113056759	18380	-	protein_coding	19.33	9.79391	26.9589	1.44481	3.07832e-05	0.000535448	17.7629	7.5971	10.0583	17.1266	3.84866	7.91605	8.10955	5.93215	58.3582	25.4281	17.7572	38.034	13.7013	20.4081	11.7258	42.2683	25.2003	16.7075
ENSG00000136867	SLC31A2	9	113150942	113164137	13196	+	protein_coding	392.062	560.902	256.99	-1.1683	0.000602151	0.00586662	549.122	580.668	261.74	829.757	589.383	814.404	368.286	493.858	143.271	159.92	660.215	276.949	83.0305	321.304	251.261	102.326	219.736	351.886
ENSG00000136895	GARNL3	9	127224265	127393660	169396	+	protein_coding	38.464	19.6512	53.5142	1.38141	0.000710498	0.00669417	31.0195	28.197	27.1375	8.693	8.21426	10.5926	30.2627	13.0929	39.0628	33.5682	25.3289	19.804	150.036	24.8139	45.8104	106.45	74.7708	15.4974
ENSG00000136929	HEMGN	9	97926791	97944856	18066	-	protein_coding	9.82251	18.3964	2.96337	-2.17441	0.000255324	0.00294974	8.73774	2.57737	15.4284	59.4214	7.21064	12.584	3.92517	37.2867	3.43204	3.38461	5.06479	6.90346	4.79926	1.19135	2.44099	0	0	2.41723
ENSG00000136943	CTSV	9	97029679	97039643	9965	-	protein_coding	4.83119	8.64816	1.77761	-2.18947	8.51087e-05	0.00120762	8.3742	5.72224	14.8712	7.39532	17.3123	2.1298	6.14533	7.23483	0	0	6.42557	4.14368	0.213219	1.51144	0	1.87835	1.86278	1.74108
ENSG00000136960	ENPP2	8	119557086	119673453	116368	-	protein_coding	533.693	113.249	870.048	2.61929	9.4815e-07	3.24745e-05	124.23	15.2046	418.29	34.2085	22.5769	46.5298	177.204	67.748	822.459	1068.61	99.246	1300.12	219.801	1794.18	1023.72	362.444	772.919	1236.98
ENSG00000136999	NOV	8	119416306	119424353	8048	+	protein_coding	301.828	49.1363	503.982	3.00639	1.79617e-09	1.80051e-07	18.674	48.0207	79.256	61.2607	38.8112	27.3538	89.0403	30.674	122.821	362.601	23.5914	234.737	2212.29	253.045	122.795	1033.24	465.117	209.592
ENSG00000137033	IL33	9	6215786	6257983	42198	+	protein_coding	144.269	61.3753	210.584	1.56223	0.00703336	0.0383332	96.6369	144.131	141.149	26.4908	0	5.5418	68.6218	8.43085	256.389	440.887	44.0234	144.856	198.869	247.988	197.347	354.096	112.861	108.52
ENSG00000137077	CCL21	9	34709005	34710124	1120	-	protein_coding	64.5984	3.56201	113.428	4.3658	2.68329e-15	2.71315e-12	0.691201	2.59951	10.5506	1.45869	1.07742	0.805848	7.67838	3.63437	309.621	40.5046	29.8081	11.6509	50.8071	208.375	243.967	117.213	113.873	8.45579
ENSG00000137103	TMEM8B	9	35814451	35854847	40397	+	protein_coding	43.5955	15.7396	65.8803	1.91754	6.62211e-05	0.000990377	23.5031	6.65321	43.8955	14.0595	1.48101	8.76446	19.5412	8.01852	58.1315	33.2347	17.4539	55.8187	148.097	50.0843	12.9474	138.518	64.113	80.405
ENSG00000137124	ALDH1B1	9	38392664	38398661	5998	+	protein_coding	265.336	109.921	389.668	1.67301	3.78201e-05	0.000628462	92.0998	48.3038	153.379	176.521	132.168	77.01	112.973	86.9107	162.693	344.498	70.427	405.837	1385.41	359.181	148.113	287.758	246.462	486.307
ENSG00000137142	IGFBPL1	9	38408994	38424447	15454	-	protein_coding	2.16084	0.445857	3.53283	2.20278	0.00332764	0.0217076	0.510517	0	1.31351	0	0	0	0	1.74283	0	0	0	3.42844	11.4405	5.91657	4.84905	4.41172	0	5.28203
ENSG00000137198	GMPR	6	16238580	16295549	56970	+	protein_coding	39.7654	59.0734	24.3191	-1.05072	0.000984305	0.00856485	60.7969	90.1449	36.4527	87.8535	22.3038	59.337	52.4678	63.2307	9.2461	18.2367	7.10744	35.5187	69.453	17.1177	13.1523	31.2489	15.7604	26.3494
ENSG00000137225	CAPN11	6	44158811	44184402	25592	+	protein_coding	9.17673	14.9642	4.54675	-1.50255	0.00387708	0.0243756	17.6569	28.754	22.9404	5.85252	11.8365	2.21325	27.1292	3.33083	0	2.33633	11.219	4.24959	3.54516	8.68144	1.68497	2.73419	5.78851	5.22834
ENSG00000137261	KIAA0319	6	24544104	24646155	102052	-	protein_coding	12.3364	21.7762	4.78457	-2.21201	1.28224e-06	4.17061e-05	15.0924	28.7306	7.67038	18.3306	20.0403	34.4463	14.9407	34.9587	3.73176	0	18.3605	4.01003	2.08736	2.59128	2.65451	1.61008	9.11981	3.68036
ENSG00000137265	IRF4	6	391739	411447	19709	+	protein_coding	162.683	57.3885	246.919	1.91314	0.000175741	0.00217743	70.8517	15.3115	134.911	27.0089	11.7365	27.9436	126.482	44.8624	625.124	192.302	34.4896	56.702	61.8924	390.661	584.191	106.885	238.224	178.714
ENSG00000137269	LRRC1	6	53794497	53924121	129625	+	protein_coding	25.3939	13.7003	34.7488	1.17734	0.00982549	0.0490031	11.1888	11.7708	42.4844	5.15714	5.90172	6.1588	14.9242	12.0167	24.6258	29.9183	2.48724	16.911	60.0361	23.6947	44.5786	67.6523	57.429	20.1552
ENSG00000137273	FOXF2	6	1389834	1395597	5764	+	protein_coding	2.20145	0.250963	3.76184	2.73356	0.00041777	0.00437113	0	0	0.437837	0	0	0.595195	0.974672	0	6.81777	0	0	3.42844	0.953377	4.73326	4.84905	1.47057	0	15.3659
ENSG00000137463	MGARP	4	139266163	139280338	14176	-	protein_coding	8.62149	3.4481	12.7602	1.7888	0.00375382	0.0237871	0.510517	0.639995	6.56756	1.57388	0.795777	0.595195	15.5948	1.30712	6.81777	3.36178	3.35375	12.571	28.6013	2.36663	2.42452	19.1175	12.4937	36.494
ENSG00000137486	ARRB1	11	75264182	75351705	87524	-	protein_coding	644.48	899.25	440.665	-1.06578	4.2797e-09	3.77003e-07	904.121	917.926	830.761	941.519	857.431	889.315	943.434	909.49	376.741	404.25	817.323	348.369	265.251	472.895	478.602	317.598	503.135	422.487
ENSG00000137501	SYTL2	11	85694224	85811159	116936	-	protein_coding	207.132	39.483	341.252	2.88491	4.25115e-10	5.37309e-08	31.9503	31.9755	120.903	20.8781	4.29312	20.9401	60.995	23.9293	334.478	150.621	35.2455	431.162	914.086	269.704	146.11	546.723	281.144	303.244
ENSG00000137558	PI15	8	74824537	74855029	30493	+	protein_coding	62.0221	2.30598	109.795	4.31687	1.19239e-10	1.91244e-08	0.417418	0.523284	7.15984	3.15438	0	0	1.95344	5.23948	75.2553	478.276	84.627	46.7204	7.40541	110.355	261.674	19.2383	3.40512	10.9933
ENSG00000137571	SLCO5A1	8	69667047	69835064	168018	-	protein_coding	15.614	5.79911	23.466	1.70627	0.00691577	0.0378253	12.9925	0	12.5119	0	0	3.62981	15.7337	1.525	29.5856	22.0875	0.838449	9.69473	18.6855	59.1767	26.0744	33.6035	14.4577	20.4555
ENSG00000137642	SORL1	11	121452203	121633693	181491	+	protein_coding	1908.19	2937.88	1084.43	-1.39052	1.61319e-09	1.63621e-07	1091.03	4318.08	2374.78	3243.7	2257.99	3633.54	2357.55	4226.41	1288.54	810.268	1250.58	900.771	934.313	899.172	1478.12	1357.59	1218.8	706.155
ENSG00000137672	TRPC6	11	101451564	101872562	420999	-	protein_coding	15.5725	4.92618	24.0896	2.13486	0.000256789	0.00296371	2.84177	0.339946	8.6502	14.1347	0	1.2646	2.40197	9.77625	25.6037	20.1517	3.38898	22.7034	66.5726	19.3	14.7741	54.627	8.84839	4.92662
ENSG00000137691	C11orf70	11	102047443	102084560	37118	+	protein_coding	5.84463	2.58874	8.44934	1.51327	0.00644853	0.0359719	1.78571	3.9902	5.79547	1.65981	0	2.69091	4.58627	0.201552	4.2507	16.7678	0	7.23126	7.46983	7.84647	5.1138	14.0458	13.8075	7.96017
ENSG00000137693	YAP1	11	102110461	102233423	122963	+	protein_coding	499.141	156.469	773.279	2.0748	7.03428e-05	0.00104064	146.399	122.354	555.747	84.4009	5.71433	48.4954	241.912	46.7299	502.817	782.391	48.1369	661.279	2425.63	707.605	329.628	680.059	794.475	800.773
ENSG00000137766	UNC13C	15	54012904	54633414	620511	+	protein_coding	2.79581	1.4049	3.90853	2.04504	0.00421452	0.0259293	0	0.173382	0.355846	8.79261	0	0	1.91734	0	0	0	1.81714	4.4962	5.81133	5.97518	9.53886	5.78571	0	5.66091
ENSG00000137801	THBS1	15	39581079	39599466	18388	+	protein_coding	12639.7	4309.13	19304.2	1.8999	0.00158726	0.0123456	826.53	1882.9	11442	2247.88	261.56	1757.22	11187.2	4867.77	6610.62	9984.42	1619.83	31119.1	12604.6	11668.5	2008.37	6614.19	16516.8	94295.9
ENSG00000137809	ITGA11	15	68296533	68432162	135630	-	protein_coding	986.702	183.403	1629.34	2.82485	1.15141e-07	5.70943e-06	73.1718	17.8562	734.504	180.33	43.4084	85.8826	186.425	145.645	1007.81	2016.05	131.343	2155.41	3074.06	784.876	478.698	1718.72	1199.5	3726.96
ENSG00000137824	RMDN3	15	40735884	40755851	19968	-	protein_coding	267.701	440.008	129.854	-1.59967	1.02988e-08	7.75111e-07	195.381	1099.41	225.135	553.214	216.936	304.391	255.456	670.143	83.4765	88.5798	149.686	114.968	137.291	108.627	127.606	103.227	196.578	188.507
ENSG00000137831	UACA	15	70654554	70763593	109040	-	protein_coding	872.555	297.982	1332.21	2.1207	6.19867e-11	1.12086e-08	308.101	346.21	464.131	374.699	206.599	220.442	301.915	161.76	942.259	1332.32	357.308	1288.61	3270.86	771.621	707.382	2367.15	1220.38	1064.24
ENSG00000137834	SMAD6	15	66702228	66782848	80621	+	protein_coding	527.978	949.457	190.796	-2.05412	8.14873e-05	0.00116691	979.181	801.046	3347.82	266.898	49.073	142.91	1814.69	194.04	140.67	226.686	45.9641	100.481	419.621	182.066	99.1119	245.833	251.29	196.233
ENSG00000137841	PLCB2	15	40278176	40307935	29760	-	protein_coding	877.03	1294.93	542.714	-1.21998	5.82588e-09	4.78751e-07	1180.05	1230.75	620.605	1622.69	1372.79	1423.77	1306.1	1602.66	523.228	404.025	708.397	437.603	304.474	495.992	710.41	696.547	571.495	574.964
ENSG00000137872	SEMA6D	15	47184101	47774223	590123	+	protein_coding	34.9445	13.9784	51.7174	1.71745	0.000674785	0.00640261	11.9693	8.30822	50.6399	3.66032	1.01861	5.05236	26.4869	4.6917	61.852	20.109	12.3898	48.2497	88.9775	62.9713	36.2069	87.0691	80.3433	19.005
ENSG00000137878	GCOM1	15	57591908	57714745	122838	+	protein_coding	60.3243	95.1967	32.4263	-1.45421	0.000483033	0.00492477	84.642	111.998	18.1168	142.367	98.1557	62.4417	64.6065	179.247	47.9067	4.38306	68.16	32.8803	36.5628	10.9517	34.2681	47.4127	8.98509	32.7527
ENSG00000137880	GCHFR	15	40764020	40767710	3691	+	protein_coding	77.3725	153.3	16.6307	-2.80912	1.6182e-09	1.63621e-07	27.7151	502.64	26.4436	226.887	34.1462	65.3622	59.98	283.223	37.3882	18.8495	24.1048	14.1911	17.6318	11.6702	17.4211	3.98149	14.7992	6.26986
ENSG00000137941	TTLL7	1	83865028	83999150	134123	-	protein_coding	111.275	22.4911	182.302	2.72093	4.03457e-08	2.44982e-06	15.2657	21.2813	54.3757	21.3606	11.3152	10.2216	27.6713	18.4373	248.121	60.023	30.2005	115.754	544.609	91.7477	19.5842	445.138	232.036	35.8068
ENSG00000137976	DNASE2B	1	84398532	84415018	16487	+	protein_coding	17.6796	37.3361	1.9544	-3.31005	4.84906e-07	1.83664e-05	29.0953	29.3098	3.11914	140.368	22.6764	8.4803	16.8629	48.7766	0	0	5.11971	6.97832	0	0	2.46746	4.48985	0	0.488689
ENSG00000138028	CGREF1	2	27098889	27119115	20227	-	protein_coding	24.4897	9.50279	36.4793	1.74598	0.000124242	0.00164262	10.151	4.39122	19.142	10.6973	10.0902	3.83834	12.5932	5.119	37.3952	77.2993	4.2307	33.6306	25.7308	14.719	11.2347	21.525	61.9219	77.1054
ENSG00000138036	DYNC2LI1	2	43774039	43810010	35972	+	protein_coding	47.1426	26.7353	63.4685	1.18015	0.000119194	0.00159217	28.1455	33.2632	20.9322	20.2082	31.2903	36.7683	22.21	21.0649	43.7407	102.047	31.0035	31.7697	63.4708	45.4049	39.3385	132.085	101.65	44.1752
ENSG00000138050	THUMPD2	2	39736060	39779267	43208	-	protein_coding	54.922	29.8861	74.9506	1.27348	4.55703e-06	0.000114944	31.3127	42.1608	43.375	16.1545	29.3832	33.4735	21.688	21.5408	61.4104	59.4106	66.3144	90.375	64.0875	99.6507	29.8496	99.8392	134.878	43.691
ENSG00000138080	EMILIN1	2	27078567	27086408	7842	+	protein_coding	834.135	305.036	1257.41	1.9044	2.76741e-06	7.62547e-05	262.251	68.3878	599.632	561.628	144.324	313.964	227.411	262.691	923.218	1783.76	250.242	1579.11	1415.03	1450.06	797.333	816.864	702.049	2856.47
ENSG00000138111	MFSD13A	10	102461395	102477045	15651	+	protein_coding	83.881	130.552	46.5442	-1.50392	6.25971e-07	2.28175e-05	107.775	203.315	65.2755	100.979	112.657	194.323	112.781	147.309	10.4292	65.7272	58.127	41.2458	27.3692	55.4455	36.3345	58.145	42.984	69.6347
ENSG00000138131	LOXL4	10	98247690	98268250	20561	-	protein_coding	46.6421	26.0467	63.1184	1.17808	0.0055745	0.0322409	11.2314	11.5199	45.9729	19.6735	23.8733	33.9261	31.6768	30.4995	54.5421	26.8942	10.0612	43.4269	69.5965	42.5993	24.2452	67.6464	83.2917	208.88
ENSG00000138162	TACC2	10	121989174	122254545	265372	+	protein_coding	71.1429	39.901	96.1365	1.22647	0.00076693	0.00709174	57.5145	41.9881	70.7445	36.2774	16.5725	24.1324	39.661	32.3178	88.0885	110.22	44.1995	69.3795	177.454	67.138	29.4605	224.088	84.8981	66.4376
ENSG00000138193	PLCE1	10	94030812	94332823	302012	+	protein_coding	130.201	47.6561	196.236	1.79162	9.99482e-05	0.00137457	35.6402	58.1622	76.613	30.0356	42.6392	83.1186	39.9615	15.0788	125.165	166.22	25.1603	108.487	877.113	103.274	78.2347	269.933	121.275	87.4979
ENSG00000138207	RBP4	10	93591687	93601744	10058	-	protein_coding	88.6236	189.377	8.02097	-3.43889	2.29982e-07	9.94137e-06	41.6677	791.58	30.8403	164.638	7.1178	9.03271	96.9865	373.153	0	0	18.7484	25.5546	16.0186	3.96904	5.25639	4.93256	4.65624	1.07375
ENSG00000138311	ZNF365	10	62374192	62672011	297820	+	protein_coding	34.1166	14.3755	49.9095	1.77051	1.12603e-05	0.000236345	31.502	6.74831	29.9164	18.1066	1.61642	11.3041	9.75796	6.0525	36.1058	31.2049	32.0261	52.9192	46.4479	57.2987	27.5412	103.491	69.3643	42.6965
ENSG00000138316	ADAMTS14	10	70672803	70762441	89639	+	protein_coding	91.744	47.5023	127.137	1.31267	0.00717863	0.0388971	79.1473	3.20067	72.2588	13.3809	11.1433	114.897	63.3674	22.6226	68.1923	154.675	78.8301	201.179	25.27	101.612	126.102	80.899	124.964	309.651
ENSG00000138336	TET1	10	68560656	68694482	133827	+	protein_coding	62.0741	21.7742	94.3139	1.98902	2.69927e-06	7.48202e-05	28.589	30.0798	39.8432	22.0343	9.54933	10.7135	19.0061	14.3783	71.5866	107.577	16.7687	61.712	314.614	79.2821	46.0659	154.41	66.6333	24.4894
ENSG00000138356	AOX1	2	200585868	200677064	91197	+	protein_coding	51.905	13.0339	83.0019	2.51618	2.05801e-07	9.08181e-06	2.25411	4.34696	38.6718	9.38644	0.43249	4.92144	22.9161	21.3416	61.7607	69.2767	8.62264	86.1662	93.5904	91.443	106.843	63.1101	113.146	136.06
ENSG00000138411	HECW2	2	196194370	196593692	399323	-	protein_coding	140.843	67.2476	199.719	1.45071	0.00164717	0.0126759	38.0983	33.0435	238.681	33.0441	10.5016	17.1995	137.213	30.2	187.762	354.853	74.8054	159.269	329.526	230.803	86.7561	258.698	174.873	139.846
ENSG00000138435	CHRNA1	2	174747592	174787935	40344	-	protein_coding	17.1563	34.6876	3.13124	-2.65338	8.42619e-05	0.00119706	8.35262	108.813	5.79529	25.3328	2.62211	4.57609	9.83504	112.174	3.76005	0	1.84962	11.3449	2.10318	1.30521	0	0	4.5936	6.35582
ENSG00000138613	APH1B	15	63276018	63309126	33109	+	protein_coding	155.905	220.417	104.295	-1.09022	1.90721e-07	8.59573e-06	165.502	241.398	170.861	278.417	221.707	245.534	195.904	244.01	114.813	56.6246	166.891	118.237	66.5946	147.526	96.2217	98.5323	81.4007	96.1068
ENSG00000138615	CILP	15	65194758	65211488	16731	-	protein_coding	121.767	10.3352	210.912	3.1362	3.73184e-05	0.00062258	9.69983	3.19998	59.108	1.57388	0	2.38078	5.84803	0.871414	47.7244	3.36178	100.612	589.692	537.228	551.424	4.84905	55.8818	29.1521	189.193
ENSG00000138669	PRKG2	4	81087370	81215117	127748	-	protein_coding	9.38539	2.78968	14.662	1.97308	0.00335134	0.021801	1.79939	1.5032	7.11634	2.57102	0	2.09785	1.71768	5.51192	21.5621	0	1.82617	41.6739	1.58027	1.74421	4.27278	3.25145	20.3066	50.402
ENSG00000138675	FGF5	4	80266599	80336680	70082	+	protein_coding	15.6586	0.986538	27.3963	3.65672	7.17404e-08	3.91642e-06	0.556601	0.402723	1.92859	0.857976	0	1.94677	0.306661	1.89298	2.46838	84.9735	2.11038	38.6252	27.0077	5.16052	0	28.2184	0	85.3988
ENSG00000138696	BMPR1B	4	94757968	95158448	400481	+	protein_coding	11.4479	1.07699	19.7447	3.46886	1.8382e-09	1.83473e-07	0	0	2.68111	0	0	1.91744	2.73235	1.28505	1.67566	5.41503	8.51065	28.6756	31.2951	12.0114	9.34184	19.5175	72.808	8.19628
ENSG00000138735	PDE5A	4	119494395	119628991	134597	-	protein_coding	307.476	131.525	448.237	1.70481	5.32034e-06	0.000130105	118.047	154.328	159.937	124.288	60.0789	106.783	158.233	170.507	218.383	631.818	78.2218	300.072	1252.75	323.588	264.605	767.201	482.635	163.091
ENSG00000138738	PRDM5	4	120684919	120922870	237952	-	protein_coding	35.7528	16.8946	50.8393	1.49672	0.000174075	0.00216024	9.07169	10.9658	37.0294	23.806	10.2714	13.6986	19.475	10.8391	64.8953	69.6432	23.8675	34.1425	86.484	49.3685	6.91669	84.0127	69.0055	20.0572
ENSG00000138771	SHROOM3	4	76435100	76783253	348154	+	protein_coding	163.647	18.4434	279.81	3.39217	4.49001e-09	3.88178e-07	5.28044	14.4698	31.9396	5.98336	1.11636	22.4276	45.3318	20.998	291.758	177.785	3.18745	100.737	1299.38	78.4578	27.2101	456.516	122.933	240.131
ENSG00000138772	ANXA3	4	78551519	78610451	58933	+	protein_coding	36.427	59.0186	18.3538	-1.46869	0.00304121	0.0202655	64.2358	91.3557	149.727	53.7901	3.31806	14.1594	77.864	17.6988	5.71918	22.1819	7.27492	30.0045	12.2387	14.3674	9.73556	19.7656	41.9618	20.2886
ENSG00000138792	ENPEP	4	110365733	110565285	199553	+	protein_coding	21.5258	2.99983	36.3465	3.23704	2.18639e-10	3.08161e-08	1.94637	0	12.26	0.690755	0	1.93614	3.13603	4.02938	71.6004	56.3043	24.3447	54.4606	8.50797	43.0463	19.2894	38.2785	17.0036	30.6296
ENSG00000138795	LEF1	4	108047545	108168956	121412	-	protein_coding	71.4911	24.0192	109.469	2.03469	1.56354e-05	0.000308149	23.8456	15.9389	67.8242	28.1197	2.27929	4.97215	31.1535	18.0203	168.26	84.3988	25.118	119.806	46.9436	136.061	184.644	81.2957	224.219	23.9413
ENSG00000138798	EGF	4	109912884	110012266	99383	+	protein_coding	2.98245	6.0296	0.544727	-2.72147	7.05771e-05	0.00104345	0.211722	8.2854	3.41485	11.1807	4.32647	5.9487	4.61518	10.2538	0	0	3.94629	0	1.33984	0	0	0	0	0.161145
ENSG00000138944	KIAA1644	22	44243667	44312851	69185	-	protein_coding	56.9888	25.3583	82.2932	1.54122	0.000932979	0.00823742	9.18931	3.83997	64.7999	18.0996	6.36622	64.8762	24.3668	11.3284	51.1333	107.577	41.9218	75.4257	135.38	53.2491	38.7924	66.1758	83.2917	169.985
ENSG00000138964	PARVG	22	44172956	44219533	46578	+	protein_coding	461.247	657.02	304.629	-1.10115	8.14547e-07	2.83579e-05	632.427	559.634	328.301	579.734	729.305	635.683	746.89	1044.19	269.406	254.834	469.158	326.361	168.243	248.285	405.546	257.017	314.663	332.774
ENSG00000139044	B4GALNT3	12	460364	563509	103146	+	protein_coding	44.2884	16.4171	66.5854	1.78102	0.00221162	0.0159568	5.09536	9.39522	71.6136	12.4178	2.5082	9.40757	18.4066	2.49258	19.5015	57.6959	10.5706	28.1606	89.3991	38.3899	4.62339	212.442	95.3532	109.719
ENSG00000139155	SLCO1C1	12	20695355	20753386	58032	+	protein_coding	6.38724	1.62384	10.198	2.16803	0.00358851	0.0229712	0.227885	2.59869	2.28708	0	0	6.18756	1.46843	0.221087	44.6931	3.57764	0	0.510129	8.74875	1.18747	16.6561	19.7315	6.87484	0
ENSG00000139182	CLSTN3	12	7129698	7158945	29248	+	protein_coding	188.229	84.7907	270.98	1.5781	3.45794e-05	0.000587836	90.7124	24.0245	212.7	88.0072	44.3993	76.2022	96.7164	45.5637	463.641	272.805	69.6448	299.755	180.351	495.671	212.807	262.234	266.9	185.986
ENSG00000139193	CD27	12	6444867	6451718	6852	+	protein_coding	33.3926	13.3183	49.452	1.78346	0.000426531	0.0044402	23.3974	1.46034	21.9463	9.87599	2.80546	6.12766	33.9433	6.98955	70.1325	22.7582	3.82628	18.1461	24.5024	112.067	102.402	36.9332	57.1497	46.6024
ENSG00000139194	RBP5	12	7123684	7128942	5259	-	protein_coding	15.1435	6.59866	21.9794	1.50506	0.00409805	0.0254009	14.7931	2.00006	13.2359	3.17434	0	13.7243	3.11768	2.74385	51.2951	36.4887	6.30157	21.7424	6.59042	24.5665	29.1275	26.451	5.15596	12.0746
ENSG00000139220	PPFIA2	12	81257975	81759553	501579	-	protein_coding	14.4353	2.59257	23.9094	2.74196	9.68302e-07	3.30673e-05	1.16938	0.795125	7.17887	0.977688	2.38111	2.21839	4.07144	1.94858	16.1501	23.9105	2.08333	39.0348	59.9048	17.3803	6.5914	41.8623	28.5764	3.60024
ENSG00000139329	LUM	12	91102629	91111831	9203	-	protein_coding	3437.06	433.362	5840.02	3.2218	9.45464e-08	4.86454e-06	127.922	38.865	2052.39	153.177	4.11522	334.778	461.476	294.166	4859.15	5618.21	447.955	12522.8	5109.38	6863.82	2644.87	6025.43	5020.1	9288.54
ENSG00000139344	AMDHD1	12	95943293	95968716	25424	+	protein_coding	5.08968	9.32501	1.70141	-2.03424	0.000367558	0.00394641	2.4671	14.2307	4.10662	10.4899	14.9277	1.75987	19.8072	6.81107	2.90393	0	0	1.94706	1.40947	3.49881	0	1.25274	3.54769	2.45434
ENSG00000139364	TMEM132B	12	125186836	125662377	475542	+	protein_coding	6.59122	1.98819	10.2736	2.10312	0.00327562	0.0214404	0.313914	0.39353	12.8667	0.810468	0.489319	0.731964	0.29966	0	0	9.14846	3.45402	9.45238	55.248	1.28807	2.49701	4.33363	0	17.3148
ENSG00000139549	DHH	12	49089421	49094819	5399	-	protein_coding	14.6162	27.8077	4.06306	-2.26766	0.000479875	0.00490332	17.3576	16.6399	150.616	6.29552	1.59155	0.595195	26.3162	3.04995	6.81777	0	3.35375	3.42844	4.76689	3.54994	2.42452	5.88229	4.16458	6.2424
ENSG00000139629	GALNT6	12	51351247	51392867	41621	-	protein_coding	305.274	473.896	170.376	-1.59163	6.00077e-09	4.88111e-07	364.631	594.026	289.131	561.323	460.867	468.435	405.257	647.497	116.118	181.365	404.072	170.869	69.9648	192.335	129.17	79.9616	139.239	220.668
ENSG00000139890	REM2	14	22883165	22887686	4522	+	protein_coding	4.13855	7.15407	1.72613	-1.62957	0.00933272	0.0471932	3.4239	1.6096	3.22012	3.6035	0.975439	22.5558	7.76506	14.0792	0	0	0	3.83227	2.15255	1.45047	2.03258	1.80258	3.49134	2.49947
ENSG00000139910	NOVA1	14	26443093	26597754	154662	-	protein_coding	5.14979	0.352686	8.98747	3.95259	1.2842e-08	9.43431e-07	1.58895	0	0.113196	0	0	1.11935	0	0	29.9561	0	0	12.6236	15.5513	4.59899	4.55966	5.24942	14.0789	3.2568
ENSG00000139926	FRMD6	14	51489100	51730727	241628	+	protein_coding	227.885	104.357	326.707	1.53433	0.00139083	0.0111497	60.7116	83.2917	329.428	29.9451	17.1913	88.1294	147.955	78.2021	299.448	175.972	29.2181	518.816	384.805	326.591	127.709	386.016	277.394	741.1
ENSG00000139971	C14orf37	14	57999735	58298139	298405	-	protein_coding	36.0908	15.1578	52.8372	1.66118	0.00208539	0.0152595	11.9008	29.1833	37.9478	11.3911	0.74431	12.2602	11.0711	6.76355	88.0504	41.7719	0.78421	124.407	96.6041	27.3062	28.8273	36.5454	32.3238	51.7515
ENSG00000140009	ESR2	14	64084232	64338112	253881	-	protein_coding	14.075	6.56993	20.0791	1.43121	0.000739163	0.0069036	7.77488	5.30176	8.7095	3.92971	6.58347	4.12391	11.3245	4.8118	48.3277	2.0753	9.61064	19.0801	4.02411	18.1771	24.1949	28.9418	34.2634	12.0958
ENSG00000140090	SLC24A4	14	92322581	92501483	178903	+	protein_coding	57.0973	78.7155	39.8028	-1.0005	0.00011119	0.00150777	68.6002	106.85	49.3861	50.8533	59.9659	85.1743	62.5956	146.299	26.3865	48.089	35.6764	34.9744	23.1901	58.0731	38.9278	48.5381	34.064	50.1088
ENSG00000140092	FBLN5	14	91869412	91947987	78576	-	protein_coding	214.191	55.6723	341.006	2.40718	2.05677e-07	9.08181e-06	27.6776	31.3876	178.232	53.9929	22.1247	20.0201	71.0453	40.8986	336.038	589.178	20.0459	284.324	429.972	516.214	163.775	606.244	295.334	168.941
ENSG00000140285	FGF7	15	49423096	49488775	65680	+	protein_coding	313.262	37.9469	533.514	3.27808	5.10595e-08	2.9612e-06	10.2474	2.80596	147.187	23.6296	0	38.855	67.3657	13.4848	560.677	182.427	82.444	1020.77	249.577	600.239	228.045	617.268	965.692	828.004
ENSG00000140416	TPM1	15	63042632	63071915	29284	+	protein_coding	1444.91	477.376	2218.94	2.13403	4.17353e-07	1.61766e-05	390.357	394.562	1145.56	311.941	115.366	198.187	987.63	275.403	1209.12	2555.18	371.996	2144.39	5838.07	1065.22	887.56	2599.55	2800.65	2717.66
ENSG00000140538	NTRK3	15	87859751	88256768	397018	-	protein_coding	214.823	50.5357	346.253	2.82455	1.2359e-10	1.96863e-08	11.5111	156.239	60.3541	28.5899	4.48542	11.6482	79.277	52.1812	422.762	63.2693	27.1557	178.604	715.988	373.748	403.96	757.441	431.143	88.4637
ENSG00000140545	MFGE8	15	88898683	88913411	14729	-	protein_coding	1057.86	363.445	1613.4	1.91198	0.000173886	0.00215904	224.163	96.6371	1362.61	301.037	42.1565	127.465	551.936	201.556	521.592	1182.47	119.161	1059.47	5238.41	1204.57	594.871	1867.58	1981.4	2364.45
ENSG00000140548	ZNF710	15	90001392	90082206	80815	+	protein_coding	431.608	610.071	288.838	-1.10607	8.10652e-06	0.000182326	434.463	656.969	327.22	427.199	579.337	808.37	627.296	1019.72	215.617	259.939	369.607	284.808	277.142	203.8	187.807	262.209	264.019	563.43
ENSG00000140564	FURIN	15	90868592	90883458	14867	+	protein_coding	1052.58	1503.95	691.491	-1.17812	1.01338e-06	3.44046e-05	1391.43	850.041	1911.86	1923.01	1069.83	1724.74	1479.88	1680.78	376.531	683.363	1144.41	641.762	546.401	714.662	596.05	471.255	484.547	1255.93
ENSG00000140678	ITGAX	16	31355134	31382997	27864	+	protein_coding	3352.62	5072.83	1976.45	-1.41284	0.000383864	0.00408752	4820.41	2460.97	2243.25	7980.33	5513.48	7140.08	3224.76	7199.35	1371.4	1558.42	5971.4	1664.29	255.494	1226.86	2559.99	806.661	1438.72	2911.25
ENSG00000140682	TGFB1I1	16	31471585	31477960	6376	+	protein_coding	193.525	81.6743	283.006	1.63824	7.53056e-05	0.0010946	72.5693	57.9476	189.939	41.6594	49.567	40.8862	147.165	53.6601	162.591	299.823	97.9911	196.503	969.595	224.572	52.2851	258.536	200.733	367.43
ENSG00000140807	NKD1	16	50548330	50649249	100920	+	protein_coding	185.521	44.2566	298.533	2.43927	6.77279e-06	0.0001583	22.1494	14.5126	66.4712	21.833	8.13224	40.4902	104.087	76.3768	273.941	152.462	3.80808	119.924	836.571	122.941	44.0476	642.296	539.666	249.669
ENSG00000140873	ADAMTS18	16	77247813	77435114	187302	-	protein_coding	7.96603	0.991512	13.5457	3.10345	1.64035e-06	5.09319e-05	0	0	2.88914	3.17621	0	0.768369	0.339513	0.758861	13.7588	18.3757	2.16477	30.8156	0.615383	9.89105	9.78573	22.9262	1.45067	25.6726
ENSG00000140968	IRF8	16	85898803	85922609	23807	+	protein_coding	636.432	894.647	429.86	-1.10684	3.05501e-05	0.000532189	730.318	1195.72	484.336	783.583	769.463	888.754	906.902	1398.1	366.495	539.327	559.457	399.192	202.061	690.541	540.692	192.533	256.168	552.134
ENSG00000140993	TIGD7	16	3298832	3305729	6898	-	protein_coding	25.3334	12.6005	35.5197	1.4073	3.86087e-05	0.000637702	22.8039	14.3213	5.01804	12.8509	6.26956	22.4106	6.53195	10.5974	62.8339	40.5029	44.8864	30.2332	39.9155	40.3999	24.3774	26.1592	20.8017	25.0866
ENSG00000141012	GALNS	16	88813734	88856970	43237	-	protein_coding	297.758	416.969	202.389	-1.13887	3.31209e-05	0.000569719	416.224	302.889	266.799	732.068	328.56	548.809	280.667	459.733	144.956	235.476	383.914	228.841	124.164	191.539	140.657	183.771	79.7111	310.865
ENSG00000141052	MYOCD	17	12665890	12768949	103060	+	protein_coding	76.7617	2.33283	136.305	4.39151	2.00109e-10	2.83764e-08	0	0.837432	5.72909	2.19131	0	3.64826	0.271407	5.98513	11.3909	54.9347	3.42614	13.2636	876.95	32.5901	22.0657	268.673	70.3301	9.42481
ENSG00000141096	DPEP3	16	67975663	67980829	5167	-	protein_coding	3.05243	5.31081	1.24573	-1.77389	0.00366245	0.0233673	6.8962	2.25587	2.30005	6.49623	1.1944	6.25337	8.58888	8.50149	0	0	5.91069	0	0.357735	0	1.81951	2.20721	0	2.16215
ENSG00000141401	IMPA2	18	11981025	12030883	49859	+	protein_coding	69.5558	105.969	40.4253	-1.39365	1.90157e-07	8.59443e-06	76.1312	115	45.1961	113.149	135.492	132.74	115.807	114.236	18.241	37.1146	89.1535	44.7356	35.2287	39.5413	25.4668	31.2242	35.3877	48.1599
ENSG00000141404	GNAL	18	11688956	11885685	196730	+	protein_coding	35.5389	19.8341	48.1028	1.24016	0.00264542	0.0182233	17.6271	10.6396	10.0784	35.3786	27.1527	27.7151	11.5294	18.5516	101.521	15.0468	20.5575	90.7633	59.6676	35.5879	20.3096	103.069	21.3029	13.2024
ENSG00000141469	SLC14A1	18	45724127	45752520	28394	+	protein_coding	46.9963	8.91272	77.4631	2.41859	0.000192088	0.00233885	4.40359	4.98099	36.2073	16.9856	0	1.16056	6.27627	1.28736	9.97268	46.4542	8.34667	15.2358	561.743	31.9342	14.2002	68.3819	12.7099	5.65256
ENSG00000141480	ARRB2	17	4710489	4721499	11011	+	protein_coding	1110.08	1624.11	698.867	-1.23216	5.21501e-05	0.000816769	1313.87	1272.61	750.822	1676.76	1437.37	2573.26	1526.35	2441.81	367.623	480.046	1339.75	735.035	284.843	499.731	717.867	644.22	592.865	1326.69
ENSG00000141497	ZMYND15	17	4740015	4746119	6105	+	protein_coding	129.183	200.509	72.1216	-1.42308	6.20614e-05	0.000942101	170.63	125.545	83.6522	232.421	176.873	306.471	160.655	347.828	18.9516	46.5471	135.008	37.2989	43.9062	43.1143	100.185	116.262	66.7659	113.177
ENSG00000141503	MINK1	17	4833388	4898061	64674	+	protein_coding	1177.44	1728.29	736.756	-1.24251	3.65411e-10	4.7211e-08	1854.41	1931.25	1218.66	1799.79	1433.02	1996.13	1339.59	2253.47	467.511	678.297	1144	768.803	644.682	493.961	646.402	947.039	590.862	986.004
ENSG00000141506	PIK3R5	17	8878911	8965712	86802	-	protein_coding	815.09	1318.62	412.266	-1.73095	3.39351e-08	2.10452e-06	758.212	1217.58	663.996	916.661	929.614	2844.45	1234.47	1983.99	346.224	283.897	985.359	350.98	208.958	300.816	273.605	388.677	432.667	551.472
ENSG00000141526	SLC16A3	17	82228397	82261129	32733	+	protein_coding	1696.89	2462.74	1084.2	-1.23279	0.00100543	0.00869226	1699.13	1204.79	1560.79	2123.17	2773.77	4159.33	2078.04	4102.92	373.399	627.279	2099.73	977.218	522.523	904.814	1018.28	520.149	538.002	3260.6
ENSG00000141622	RNF165	18	46326809	46463140	136332	+	protein_coding	7.93147	2.33779	12.4064	2.05335	0.000350678	0.00380381	3.83395	0.789723	1.98099	0.960126	2.33348	0.734441	4.31069	3.75894	30.5227	5.50141	0	6.81825	3.82254	27.8093	15.2163	3.01885	23.7244	7.63044
ENSG00000141668	CBLN2	18	72536680	72638521	101842	-	protein_coding	35.0689	74.582	3.4585	-2.66851	0.00157699	0.0122945	81.8495	174.067	292.336	1.72704	0	0	46.3574	0.318738	12.0642	12.2964	0	1.67203	6.61104	0.865643	0	1.07578	0	0
ENSG00000141753	IGFBP4	17	40443461	40457731	14271	+	protein_coding	1546.76	791.626	2150.87	1.3555	0.00481031	0.0287495	474.781	566.396	2656.36	196.735	136.874	252.363	1331.89	717.61	1677.17	1411.95	280.038	3457.01	2214.22	2571.34	1219.54	1498.51	2223.89	4955.03
ENSG00000142149	HUNK	21	31873315	32044633	171319	+	protein_coding	5.36958	1.87436	8.16576	1.88286	0.00232044	0.01659	0.881664	1.4737	4.53687	0	0	3.21384	2.63144	2.2574	0	0	3.86128	11.0678	19.2195	6.38947	1.39572	5.92592	0	33.7979
ENSG00000142197	DOPEY2	21	36156782	36294274	137493	+	protein_coding	822.696	1262.02	471.233	-1.42078	1.12164e-05	0.000235848	1417.99	887.55	469.396	2262.3	1469.29	772.786	847.173	1969.71	255.886	402.571	1024.08	550.576	320.026	300.894	517.273	318.004	313.767	709.257
ENSG00000142279	WTIP	19	34481638	34512304	30667	+	protein_coding	133.513	47.4408	202.37	1.7794	0.0031847	0.0210109	49.0053	16.4421	169.154	15.1629	5.11107	7.55914	103.1	13.9922	109.472	194.326	10.7701	95.42	823.758	136.802	15.5721	296.732	53.4961	287.35
ENSG00000142327	RNPEPL1	2	240565804	240581372	15569	+	protein_coding	665.988	915.445	466.422	-1.00315	4.79047e-06	0.000119536	776.099	746.58	823.365	974.167	898.624	781.393	1063.65	1259.69	295.616	332.071	726.844	469.922	443.548	575.539	504.211	337.395	239.755	739.321
ENSG00000142347	MYO1F	19	8520790	8577577	56788	-	protein_coding	1329.33	1973.33	814.124	-1.24941	1.07063e-05	0.000228427	1515.38	1454.76	996.083	2202.66	1605.68	3566.32	1728.4	2717.39	539.638	796.306	1157.91	676.158	305.348	561.523	1068.85	852.187	977.522	1205.79
ENSG00000142405	NLRP12	19	53793603	53824394	30792	-	protein_coding	101.714	178.44	40.332	-2.10022	2.38517e-07	1.01779e-05	60.6388	321.104	62.234	271.186	58.7943	130.853	156.49	366.223	48.2648	61.1735	108.714	23.6485	22.9823	16.2782	44.89	19.3801	36.8292	21.1595
ENSG00000142494	SLC47A1	17	19495385	19579034	83650	+	protein_coding	76.8454	134.585	30.6534	-1.99496	2.22954e-12	7.00677e-10	119.617	279.705	98.9321	90.1418	61.7211	70.1149	172.943	183.507	15.6361	37.6786	20.4229	28.2898	46.9432	47.2141	30.5563	24.4098	37.7377	17.6459
ENSG00000142611	PRDM16	1	3069168	3438621	369454	+	protein_coding	46.7442	12.3041	74.2962	2.22569	0.000139157	0.00179492	6.49893	4.65304	51.1306	6.62746	3.90166	13.1753	5.84881	6.59677	20.768	87.9956	7.22442	34.2101	302.683	38.5611	12.9765	182.683	40.1666	15.6946
ENSG00000142675	CNKSR1	1	26177403	26189886	12484	+	protein_coding	6.35514	2.48662	9.44995	1.61881	0.0013472	0.0109014	2.47321	2.6991	5.41787	3.05291	0	1.75545	1.91979	2.57461	22.5824	4.64079	2.39377	1.63139	7.10472	26.8113	8.73424	11.329	1.91634	7.35555
ENSG00000142937	RPS8	1	44775251	44778779	3529	+	protein_coding	1903.15	1182.44	2479.72	1.04688	1.36459e-08	9.79817e-07	1094.07	1148.91	1464.17	1247.92	1615.7	721.362	1074.67	1092.69	2429.06	3050.29	2553.14	2249.62	2241.9	2705.14	3452.03	1712.03	2776.58	1627.43
ENSG00000143036	SLC44A3	1	94820342	94895246	74905	+	protein_coding	13.1611	2.90026	21.3697	2.57245	2.25435e-07	9.78121e-06	4.24921	0.906889	5.74457	1.63749	1.65588	1.69105	5.50234	1.81462	21.9374	13.9906	1.58809	45.6522	12.6302	16.3018	5.04503	58.2581	17.9943	20.2994
ENSG00000143105	KCNA10	1	110517217	110519175	1959	-	protein_coding	2.66616	5.64808	0.280631	-2.57575	9.93595e-05	0.00136809	5.61569	12.1599	0.875674	12.591	2.38733	1.78558	5.84803	3.92137	0	0	0	1.14281	0	1.18331	0	0	0	0.480185
ENSG00000143167	GPA33	1	167052836	167166479	113644	-	protein_coding	6.87381	13.1197	1.8771	-1.8299	0.00359695	0.0229936	2.37517	65.7856	7.2009	9.70683	1.35906	6.92283	1.13366	10.4735	0	0	4.10302	2.65846	1.22116	4.86535	0	0	0	5.92303
ENSG00000143184	XCL1	1	168576473	168582077	5605	+	protein_coding	3.54176	0.547077	5.9375	2.45383	0.00117163	0.00983663	3.0631	0	1.31351	0	0	0	0	0	6.81777	10.0853	0	4.57126	0.476689	11.8331	12.1226	8.82344	4.16458	0.480185
ENSG00000143196	DPT	1	168695459	168729264	33806	-	protein_coding	310.541	27.3057	537.128	3.69065	8.73355e-10	9.76478e-08	17.8681	1.27999	144.924	12.591	0	7.14234	18.5188	16.1212	882.901	426.945	119.058	869.682	456.191	699.339	220.632	936.755	403.965	355.817
ENSG00000143217	NECTIN4	1	161070995	161089599	18605	-	protein_coding	97.1888	161.901	45.4193	-1.97521	4.34584e-06	0.000110215	217.125	132.762	70.6839	307.989	116.345	205.688	87.7207	156.893	40.016	59.1944	149.694	46.9532	9.79249	55.5624	35.576	4.31567	12.2217	40.8665
ENSG00000143248	RGS5	1	163111121	163321791	210671	-	protein_coding	2370.74	264.156	4056	3.10271	1.93994e-06	5.84508e-05	201.823	174.919	1026.41	166.688	2.19265	37.3203	462.192	41.6978	1182.51	2639.63	126.643	658.817	27685.8	2791.46	625.808	3810.79	610.833	427.784
ENSG00000143297	FCRL5	1	157513377	157552520	39144	-	protein_coding	115.812	16.2254	195.48	3.28018	5.56231e-10	6.77262e-08	13.8288	9.792	26.6402	13.0601	0	4.51726	40.0037	21.9608	542.853	114.034	43.6064	60.9513	36.907	368.227	411.204	47.5596	259.488	69.9739
ENSG00000143333	RGS16	1	182598623	182604408	5786	-	protein_coding	205.86	66.5503	317.308	2.072	1.4408e-05	0.00028856	40.3309	14.7199	194.838	54.2989	68.4368	57.7339	50.1956	51.8492	95.4488	137.833	62.0443	578.264	104.395	881.569	176.99	332.35	270.698	533.485
ENSG00000143355	LHX9	1	197911902	197935478	23577	+	protein_coding	3.00935	0.564844	4.96495	2.56169	0.00021364	0.00255708	0	0	0.824223	0.316481	0	0	0.917405	2.46064	12.8344	0	0	6.45401	6.28152	2.22758	4.56414	5.53667	0	11.7513
ENSG00000143546	S100A8	1	153390032	153391188	1157	-	protein_coding	192.773	301.07	106.136	-1.44315	0.0022167	0.015985	50.1736	75.7781	356.409	729.229	144.85	488.025	141.778	422.317	91.8986	181.872	99.7765	91.9747	23.0129	159.233	142.374	19.0881	68.7192	183.411
ENSG00000143595	AQP10	1	154321090	154325325	4236	+	protein_coding	3.24428	6.80432	0.39625	-2.42818	0.00261013	0.0180444	5.05243	2.55607	19.0073	0	0	0.484603	7.17016	20.164	0	0	0	1.94706	0	0	0	1.19733	0	0.818109
ENSG00000143603	KCNN3	1	154697455	154870280	172826	-	protein_coding	93.6459	40.9579	135.796	1.56432	0.00574336	0.0330204	57.5431	35.9664	116.484	16.1517	1.50323	5.72585	91.6138	2.67492	232.043	47.5441	17.5294	46.5601	70.2343	272.346	235.598	113.177	247.179	75.7524
ENSG00000143631	FLG	1	152302175	152325203	23029	-	protein_coding	38.3791	15.696	56.5256	1.64192	0.00329309	0.0215366	12.2524	28.7998	31.5243	4.72164	6.36622	6.54714	17.0568	18.2997	85.2221	26.8942	1.67687	166.851	116.789	13.0165	9.69809	105.881	16.6583	22.5687
ENSG00000143786	CNIH3	1	224434660	224740549	305890	+	protein_coding	88.6951	129.453	56.0886	-1.36067	0.000775931	0.00716073	140.564	55.7045	68.8397	223.391	132.382	143.134	86.3046	185.307	41.9242	48.7996	196.409	18.9225	16.2757	19.5764	57.5671	53.3129	26.8905	81.208
ENSG00000143801	PSEN2	1	226870184	226896105	25922	+	protein_coding	129.092	179.516	88.7535	-1.03765	0.000566296	0.00558989	176.47	178.108	148.828	248.601	151.933	98.9912	170.833	262.362	56.9964	58.2387	205.587	68.1295	70.6996	56.3759	79.711	38.2456	152.692	100.86
ENSG00000143858	SYT2	1	202590596	202710417	119822	-	protein_coding	13.6886	8.00907	18.2322	1.23307	0.00860379	0.0443658	4.59466	3.83997	7.00539	14.1649	2.38733	11.3087	15.1074	5.66419	10.2267	6.72355	1.67687	6.85689	36.2283	9.46651	16.9717	64.7052	20.8229	8.64333
ENSG00000143867	OSR1	2	19351485	19358653	7169	-	protein_coding	23.2998	2.65569	39.8151	3.39011	3.2325e-08	2.02939e-06	2.36236	0.740376	5.57161	0.910369	0	0.688549	8.95606	2.01618	11.8307	24.237	0.887799	19.8309	73.8063	52.8463	14.4711	152.053	24.0889	24.099
ENSG00000143995	MEIS1	2	66433452	66573869	140418	+	protein_coding	58.3967	20.0842	89.0468	2.08784	1.40637e-06	4.4681e-05	15.2174	15.3356	28.1011	23.9375	0	11.6672	34.4947	31.9203	92.693	123.624	14.5924	83.8144	87.4896	68.2809	53.1537	151.804	118.111	96.9047
ENSG00000144057	ST6GAL2	2	106801600	106887108	85509	-	protein_coding	106.628	10.0682	183.875	3.61423	1.4503e-09	1.4924e-07	1.96757	5.91981	50.4807	5.45926	0	3.87674	8.13999	4.70189	102.402	274.678	2.58511	75.7632	470.769	174.549	176.507	360.868	169.39	31.2396
ENSG00000144061	NPHP1	2	110122311	110205066	82756	-	protein_coding	18.9011	7.76666	27.8087	1.57305	0.00012609	0.00166209	7.8948	9.76972	13.3694	3.33691	3.39915	8.00918	7.86937	8.48477	33.08	50.4658	24.4979	23.4885	31.5477	6.02122	7.19769	27.9413	61.7195	12.1272
ENSG00000144218	AFF3	2	99545419	100142739	597321	-	protein_coding	55.2136	26.677	78.0428	1.25305	0.00773779	0.041019	21.2554	29.2365	80.0872	4.43841	24.1743	17.1168	20.8059	16.3016	61.0938	35.0372	4.49528	59.5614	119.51	67.6007	122.224	86.9391	190.408	33.5588
ENSG00000144366	GULP1	2	188291669	188595931	304263	+	protein_coding	44.1311	12.5883	69.3652	2.21347	3.70282e-05	0.000619071	7.47534	4.72758	55.848	7.78953	1.06004	2.96476	13.0798	7.76152	61.2163	49.2781	6.13256	95.4367	95.6717	77.5783	30.8086	163.655	41.6498	72.225
ENSG00000144406	UNC80	2	209771993	209999300	227308	+	protein_coding	4.2161	7.28642	1.75986	-1.71936	0.00703968	0.0383587	10.4804	3.74816	2.59035	12.1771	3.09004	19.3577	1.74466	5.10301	0	0	0.651012	0	4.05304	0	9.41334	0	1.61682	1.86434
ENSG00000144426	NBEAL1	2	203014879	203226378	211500	+	protein_coding	474.544	302.487	612.19	1.01688	0.000591881	0.00578454	305.911	291.935	337.822	249.824	366.932	458.6	208.894	199.977	442.898	431.326	483.896	907.09	1187.45	292.667	380.276	1185.53	404.908	405.864
ENSG00000144451	SPAG16	2	213284379	214410501	1126123	+	protein_coding	29.4772	17.7347	38.8713	1.18135	4.95151e-05	0.000786023	14.9523	20.5773	21.392	29.0881	8.82001	6.8356	15.6298	24.5823	25.8634	40.2627	24.8092	50.0821	54.716	37.0226	27.7943	64.8554	32.3637	30.9435
ENSG00000144476	ACKR3	2	236567787	236582358	14572	+	protein_coding	444.42	733.661	213.026	-1.67215	0.000344361	0.00374052	580.78	709.083	2679.46	93.4168	123.987	628.736	902.523	151.301	118.027	179.217	323.472	270.465	239.316	239.97	89.9415	207.303	193.923	268.629
ENSG00000144481	TRPM8	2	233917398	234019522	102125	+	protein_coding	5.27116	10.5439	1.05299	-2.57058	0.000128495	0.00168639	5.7919	30.5951	1.67397	10.5572	1.03241	2.77507	6.32045	25.6049	1.3012	0	0	0.43622	0	1.53518	0	5.70035	0	1.55693
ENSG00000144583	MARCH4	2	216257865	216372027	114163	-	protein_coding	22.7105	43.7456	5.88237	-2.40669	0.000221567	0.00263569	28.589	37.1197	177.762	19.6735	0	5.95195	76.5118	4.35707	3.40888	3.36178	0	2.28563	33.3682	2.36663	4.84905	2.94115	0	6.2424
ENSG00000144619	CNTN4	3	2098813	3057956	959144	+	protein_coding	11.5974	0.782626	20.2493	3.44035	2.55322e-06	7.17989e-05	0.68904	0	3.72616	0	0	1.06568	0	0.780124	3.05177	3.00959	17.2732	22.1001	95.5508	33.2604	0	22.5264	0	5.72046
ENSG00000144642	RBMS3	3	28574791	30010391	1435601	+	protein_coding	259.71	115.959	374.711	1.52976	0.00572551	0.0329422	130.322	113.261	380.663	28.7785	6.15635	20.1071	214.678	33.7075	280.336	437.336	21.8769	229.507	895.901	265.272	234.242	829.415	393.878	159.345
ENSG00000144645	OSBPL10	3	31657890	32077580	419691	-	protein_coding	110.877	54.2886	156.148	1.55472	5.6447e-05	0.000871668	27.2959	47.4676	140.166	42.7317	7.84845	22.1605	119.697	26.9416	171.852	165.321	41.4181	119.828	246.845	107.64	119.594	203.613	201.833	183.537
ENSG00000144649	FAM198A	3	42979267	43060211	80945	+	protein_coding	21.4456	11.3639	29.5109	1.34054	0.00336746	0.0218692	16.5987	3.66246	4.69072	5.36506	10.41	8.08084	25.1329	16.9703	33.2181	10.9943	12.339	30.5283	65.5346	29.2135	3.96455	64.3985	17.0247	27.8937
ENSG00000144668	ITGA9	3	37452115	37823514	371400	+	protein_coding	561.147	863.971	318.887	-1.28036	0.00581609	0.033274	789.485	786.915	2824.87	190.039	148.569	155.711	1769.38	246.808	406.793	207.742	184.045	241.224	468.031	241.005	162.281	445.772	509.293	322.683
ENSG00000144810	COL8A1	3	99638475	99799226	160752	+	protein_coding	1482.49	509.041	2261.24	1.83623	0.00319082	0.0210393	244.828	121.856	2715.42	207.52	5.22678	129.657	520.24	127.584	1015.72	2278.94	135.289	3592.31	5541.45	1323.5	527.887	2048.36	1849.65	4299.3
ENSG00000144824	PHLDB2	3	111732497	111976517	244021	+	protein_coding	443.076	160.228	669.355	2.04711	2.80066e-06	7.69884e-05	145.732	205.799	358.202	184.758	21.3206	34.0776	280.16	51.7787	527.902	651.111	100.821	526.098	1851.98	424.867	311.933	1048.27	816.9	433.674
ENSG00000144857	BOC	3	113211003	113287459	76457	+	protein_coding	75.6062	34.8459	108.214	1.74325	0.000621406	0.0060089	75.7256	24.545	39.5539	27.2924	0	5.26024	96.4778	9.91242	123.328	69.3367	14.2858	143.324	228.689	110.597	42.9174	139.159	102.122	108.387
ENSG00000144891	AGTR1	3	148697784	148743008	45225	+	protein_coding	3.42592	0.548942	5.72751	2.67102	0.000101673	0.00139499	0.614947	0.770911	0.78027	0	0	1.0607	0	1.16471	3.03749	0	0	25.4576	9.35615	3.69152	0	5.31417	5.01648	5.40163
ENSG00000144935	TRPC1	3	142724074	142807888	83815	+	protein_coding	60.0584	22.5311	90.0803	1.96439	9.91735e-08	5.05785e-06	15.6022	38.0798	40.6012	16.8401	10.6999	8.49124	31.2862	18.6479	78.9867	117.352	15.1142	86.9092	150.698	58.0092	36.9103	146.858	118.827	91.1392
ENSG00000144959	NCEH1	3	172630249	172711218	80970	-	protein_coding	645.428	1025.55	341.335	-1.61092	1.71099e-05	0.000332421	680.343	1178.16	482.601	2138.56	1227.26	892.238	473.75	1131.46	207.546	265.4	853.479	350.717	132.095	505.049	370.189	90.8741	233.363	404.634
ENSG00000145012	LPP	3	188153284	188890671	737388	+	protein_coding	3675.32	2248.09	4817.11	1.02769	0.00127581	0.0105022	2246.76	1734.85	2771.6	1705.55	1539.95	3219.22	2534.72	2232.08	2963.14	4631.01	2173.05	3423.77	14868.9	3414.78	2149.75	6532.78	4627.13	3386.85
ENSG00000145107	TM4SF19	3	196319342	196338503	19162	-	protein_coding	248.905	399.881	128.124	-1.86936	0.00596318	0.033989	417.755	114.33	57.9945	1152.59	769.309	234.603	115.444	337.024	0	12.2833	1010.87	34.9461	9.98412	58.5144	101.53	14.0189	6.08665	33.0007
ENSG00000145147	SLIT2	4	20253260	20620561	367302	+	protein_coding	280.804	68.1016	450.966	2.51897	1.70234e-07	7.82401e-06	36.2514	18.4575	254.333	76.762	3.82902	31.3162	91.5777	32.2858	436.098	634.556	95.26	296.799	510.924	437.018	319.321	802.674	525.644	451.364
ENSG00000145283	SLC10A6	4	86823468	86849263	25796	-	protein_coding	1.98285	0.584241	3.10173	2.10229	0.000819682	0.00746379	0.395825	0	1.46266	0	0.616999	1.38444	0.814008	0	0	0	5.60183	1.90887	3.18489	3.66989	4.04973	4.56079	3.22897	4.81238
ENSG00000145335	SNCA	4	89724099	89838315	114217	-	protein_coding	68.2035	107.439	36.8148	-1.48857	3.22079e-08	2.02939e-06	53.6403	161.534	89.8787	180.434	75.5778	50.8441	70.6191	176.986	48.8443	32.1272	35.4755	36.7682	54.9118	31.9024	26.0549	28.7465	44.7547	28.5629
ENSG00000145358	DDIT4L	4	100185870	100190782	4913	-	protein_coding	12.8749	5.03129	19.1498	1.81461	0.000146083	0.00186696	7.53316	2.48177	5.32427	3.60599	9.25752	0.909118	9.44893	1.68958	44.2581	12.8372	12.8065	13.9645	8.37324	37.956	28.2053	17.9696	9.54166	5.58617
ENSG00000145362	ANK2	4	112818109	113383740	565632	+	protein_coding	233.68	95.0398	344.593	1.85674	6.60553e-08	3.65758e-06	71.8846	111.08	80.5744	180.652	66.1889	46.9559	85.6167	117.366	380.66	244.504	155.19	168.336	391.35	269.021	155.046	993.616	410.381	277.822
ENSG00000145390	USP53	4	119212587	119295517	82931	+	protein_coding	369.568	223.172	486.686	1.0966	1.63892e-05	0.0003211	233.541	144.547	227.365	255.584	241.041	194.346	261.674	227.274	368.97	435.449	462.536	220.122	708.517	490.235	232.677	863.344	652.388	432.618
ENSG00000145423	SFRP2	4	153780592	153789120	8529	-	protein_coding	631.199	69.5134	1080.55	3.40011	7.25295e-08	3.95023e-06	11.2314	6.39995	212.789	29.9037	0	22.0222	248.054	25.7067	579.51	1213.6	45.2756	1134.81	2381.54	846.07	613.404	2227.92	1257.7	505.635
ENSG00000145425	RPS3A	4	151099573	151104652	5080	+	protein_coding	2269.19	1226.17	3103.6	1.29313	2.7458e-08	1.76888e-06	1023.06	1546.65	1248.68	1386.96	1861.81	640.881	976.231	1125.1	3586.11	4162.52	2965.84	2892.21	2900.64	3744.01	4371.43	1596.04	2972.09	1845.07
ENSG00000145431	PDGFC	4	156760454	156971394	210941	-	protein_coding	328.709	204.146	428.36	1.1148	0.000150355	0.00191388	201.264	284.966	310.894	179.706	92.5144	80.5628	286.468	196.789	408.488	468.356	134.09	658.746	699.236	408.855	242.428	324.542	522.722	416.134
ENSG00000145536	ADAMTS16	5	5140330	5320304	179975	+	protein_coding	20.4363	2.26979	34.9696	3.21645	4.72128e-07	1.79116e-05	2.35333	0.737545	9.0768	0	0.458536	0.685916	0.561617	4.28461	70.6696	3.87419	34.7632	41.4773	32.1801	4.77288	2.61626	5.85248	94.342	59.1476
ENSG00000145623	OSMR	5	38845858	38945596	99739	+	protein_coding	449.635	181.033	664.516	1.74271	0.000305882	0.00338259	185.277	135.341	601.506	63.048	8.81837	68.1061	287.419	98.7522	523.185	738.255	131.408	831.846	512.442	759.294	410.22	974.016	839.497	924.999
ENSG00000145649	GZMA	5	55102648	55110252	7605	+	protein_coding	29.9554	10.8919	45.2062	1.93757	6.31005e-05	0.0009529	26.5469	3.19998	21.8919	7.08246	1.59155	5.35675	17.5441	3.92137	47.7244	43.7031	10.0612	68.5688	8.10371	85.1986	65.4621	29.4115	45.8104	48.0185
ENSG00000145685	LHFPL2	5	78485215	78770021	284807	-	protein_coding	2374.99	3753.47	1272.2	-1.61877	1.65242e-07	7.68575e-06	2368.95	5118.66	1561.2	5076.22	4587.8	3308.31	2826.56	5180.1	699.908	1074.17	3027.59	1452.74	763.729	1097.7	1150.85	625.187	877.778	1952.33
ENSG00000145708	CRHBP	5	76952713	76981158	28446	+	protein_coding	80.035	145.011	28.0544	-1.88055	0.00291174	0.0196447	116.791	129.466	336.469	29.7611	12.6976	22.4251	500.55	11.9257	50.6023	9.29785	4.7493	8.38196	5.26853	19.3691	7.82706	5.97828	20.4157	148.654
ENSG00000145777	TSLP	5	111070062	111078024	7963	+	protein_coding	5.40712	1.25883	8.72575	2.9181	2.71633e-07	1.13822e-05	0.400107	3.45258	0.343145	0.616747	0	0	5.25806	0	0	5.26943	5.25685	13.7973	11.5722	8.34656	11.401	3.96665	22.4667	5.1809
ENSG00000145911	N4BP3	5	178113443	178126087	12645	+	protein_coding	23.6422	10.1936	34.4011	1.62175	0.000641849	0.00616811	10.2103	1.91999	15.7621	2.36082	3.97889	25.5934	19.9808	1.74283	30.68	40.3413	28.5068	30.856	69.5965	37.8661	41.2169	13.2352	16.6583	35.0535
ENSG00000146094	DOK3	5	177501907	177511274	9368	-	protein_coding	407.321	590.917	260.444	-1.20238	5.50687e-05	0.000854924	344.852	527.413	317.237	773.33	553.886	835.743	398.631	976.248	215.134	219.355	447.287	247.193	123.629	261.419	370.403	131.405	167.508	421.102
ENSG00000146122	DAAM2	6	39792298	39904877	112580	+	protein_coding	222.272	29.8699	376.194	3.19261	2.33968e-09	2.19897e-07	12.5891	17.96	97.8939	18.9247	4.48427	28.0666	43.077	15.9634	123.918	399.787	13.4855	203.52	1752.4	254.079	118.261	526.081	231.03	139.383
ENSG00000146147	MLIP	6	53929982	54266280	336299	+	protein_coding	3.07305	0.489551	5.13985	2.7325	5.79413e-05	0.000891193	0.551049	0	0.773099	0.424709	0.429478	0.642449	0.860476	0.23515	0	0	0	2.44763	17.916	2.08953	4.28092	16.4633	7.35329	0.847849
ENSG00000146192	FGD2	6	37005646	37029070	23425	+	protein_coding	444.812	652.022	279.044	-1.15145	9.75813e-07	3.32749e-05	844.789	839.861	384.819	562.088	440.481	490.383	908.831	744.922	351.329	169.154	412.165	313.265	177.061	272.945	333.689	183.026	356.815	220.993
ENSG00000146197	SCUBE3	6	35214419	35253079	38661	+	protein_coding	173.997	42.6083	279.107	2.40866	8.05333e-07	2.81637e-05	41.3519	50.5596	47.7242	34.6254	23.0775	63.0906	47.7589	32.678	54.5421	329.454	33.5375	145.137	1427.21	191.697	77.5848	327.938	79.1271	124.848
ENSG00000146233	CYP39A1	6	46549580	46652830	103251	-	protein_coding	3.18197	0.473731	5.34857	3.10209	3.89728e-07	1.531e-05	0.336073	0.421308	0.576456	0	0.52386	0	1.93215	0	4.48813	0	0	4.53093	7.73914	3.89487	3.19212	7.4177	16.5114	5.71141
ENSG00000146250	PRSS35	6	83512538	83525704	13167	+	protein_coding	44.1329	6.12604	74.5384	2.91777	3.0508e-06	8.27881e-05	2.55259	1.27999	20.5783	9.44328	0.795777	8.33272	3.41135	2.61424	13.6355	282.389	1.67687	13.7138	305.557	37.8661	14.5471	29.4115	12.4937	34.0931
ENSG00000146374	RSPO3	6	127118604	127197765	79162	+	protein_coding	33.0591	12.3757	49.6059	1.81569	0.00140101	0.0111979	1.58285	8.92935	38.9419	1.21995	0	5.53618	33.9974	8.7979	79.2691	27.1527	6.77196	90.3535	33.9933	78.934	37.586	22.7975	71.0173	48.1832
ENSG00000146411	SLC2A12	6	133988697	134052636	63940	-	protein_coding	12.5143	1.32342	21.467	3.3194	2.14452e-08	1.44559e-06	1.53155	0	1.75135	0.78694	0	0.595195	2.43668	3.48566	13.6355	20.1707	0	6.85688	82.9438	9.46651	14.5471	29.4115	33.3167	4.32166
ENSG00000146477	SLC22A3	6	160348268	160452581	104314	+	protein_coding	56.1786	5.17134	96.9845	3.75082	4.78773e-12	1.35785e-09	1.02103	1.27999	21.8919	1.57388	0	1.19039	12.6707	1.74283	85.2221	114.3	16.7687	38.8557	185.432	189.33	155.17	86.7638	62.4687	35.5337
ENSG00000146555	SDK1	7	3301448	4269000	967553	+	protein_coding	132.357	24.5544	218.599	2.83996	2.05801e-09	1.99422e-07	14.1277	17.7507	51.4853	35.9424	3.19219	4.83928	26.6467	42.4505	141.353	46.6207	36.6383	110.939	947.208	138.64	137.514	426.313	76.5138	124.252
ENSG00000146648	EGFR	7	55019021	55211628	192608	+	protein_coding	119.69	24.4876	195.851	2.79006	7.19581e-09	5.63454e-07	10.6599	22.2418	56.7294	9.16274	1.55684	12.6715	43.8712	39.0074	91.1437	230.107	16.4029	149.065	432.45	185.789	72.3035	348.544	209.32	223.385
ENSG00000146700	SSC4D	7	76389334	76409695	20362	-	protein_coding	7.53374	12.3594	3.6732	-1.44185	0.00275973	0.0188323	4.78911	15.0062	8.40226	23.9377	3.34211	22.8532	7.10055	13.4441	0	4.92657	2.4574	1.67475	3.49285	5.20233	10.6591	2.15507	0	6.16387
ENSG00000146938	NLGN4X	X	5840637	6228863	388227	-	protein_coding	37.5221	4.14573	64.2233	3.3689	4.94446e-08	2.88192e-06	6.48747	0	4.55321	0.511478	0	3.80099	11.0081	6.80465	205.196	0	27.9138	141.214	39.0217	54.2646	33.3301	47.1314	43.8672	50.2938
ENSG00000146966	DENND2A	7	140518420	140673993	155574	-	protein_coding	20.9757	6.39209	32.6427	2.10121	6.03226e-05	0.000921723	7.45558	6.29877	15.348	3.42364	0.854836	2.76505	10.8123	4.17864	29.6612	55.8453	0.900661	28.2197	42.7715	30.0255	12.3764	66.0636	10.2469	50.3158
ENSG00000147044	CASK	X	41514934	41923463	408530	-	protein_coding	269.656	134.848	377.502	1.47546	8.20238e-08	4.34521e-06	166.61	137.969	242.25	78.944	94.8022	97.5558	171.014	89.6384	327.343	290.455	129.871	677	397.452	437.657	270.726	435.158	451.647	357.711
ENSG00000147100	SLC16A2	X	74421461	74533917	112457	+	protein_coding	73.5571	26.4425	111.249	1.95065	2.15026e-05	0.000400694	26.081	16.5986	80.5128	25.6248	8.34331	5.00415	40.8347	8.54073	149.619	120.724	11.188	148.197	159.77	115.677	62.8813	140.824	99.7022	103.904
ENSG00000147113	CXorf36	X	45148374	45200901	52528	-	protein_coding	50.4487	6.46033	85.6394	3.52887	6.57702e-13	2.46702e-10	3.20165	3.20029	13.2055	2.00023	2.02269	0.706982	22.6396	4.70574	185.741	50.0413	8.10672	147.48	91.5985	43.842	109.688	79.6978	80.1915	60.0071
ENSG00000147119	CHST7	X	46573784	46598408	24625	+	protein_coding	53.4923	77.4899	34.2941	-1.25082	0.000546836	0.00543936	49.0097	58.2396	36.3405	81.0549	75.5988	79.1609	74.0751	166.44	13.6355	16.8089	87.1974	14.8566	35.275	23.6663	16.9717	26.4703	24.9875	83.072
ENSG00000147166	ITGB1BP2	X	71301734	71305371	3638	+	protein_coding	8.01194	3.90844	11.2947	1.36792	0.00793808	0.0417889	5.21101	2.35285	3.52494	0.607174	1.52692	8.29946	6.82278	2.9224	12.5323	25.9382	1.29381	16.381	19.4071	2.739	7.23816	10.8043	12.8529	3.76055
ENSG00000147257	GPC3	X	133535745	133985895	450151	-	protein_coding	4.79193	2.00847	7.01869	1.63762	0.0066492	0.0367475	1.83424	0	0	5.65478	1.85638	2.13847	1.53468	3.04924	8.05123	0	4.01655	25.0056	2.62701	2.83435	1.76551	8.80603	3.27869	13.802
ENSG00000147394	ZNF185	X	152914442	152973480	59039	+	protein_coding	179.615	283.653	96.3848	-1.51554	3.24737e-07	1.3203e-05	169.104	340.381	173.994	251.151	316.376	165.767	394.312	458.143	103.41	46.7452	136.327	112.152	103.341	101.749	54.6342	33.0317	153.512	118.947
ENSG00000147454	SLC25A37	8	23528805	23575463	46659	+	protein_coding	445.889	650.707	282.035	-1.14956	0.00302052	0.0201564	220.798	270.649	509.765	559.034	266.562	2277.99	364.961	735.891	265.341	312.145	225.911	283.29	150.039	189.44	329.332	463.809	246.992	354.052
ENSG00000147485	PXDNL	8	51319578	51809445	489868	-	protein_coding	7.62894	2.41636	11.799	1.97078	0.000302439	0.00335409	4.18335	1.74811	5.18236	0.716496	0	3.25149	2.66227	1.58682	13.368	0	4.58029	15.8324	2.17008	8.6191	2.20749	32.1344	30.3342	8.744
ENSG00000147573	TRIM55	8	66126896	66175487	48592	+	protein_coding	2.18036	0.348991	3.64545	2.2281	0.00606559	0.0343968	0	0.512282	1.64267	0	0.636977	0	0	0	2.72863	0	0	1.55031	0	14.0126	9.8671	1.99493	5.64954	0.651404
ENSG00000147642	SYBU	8	109573978	109691791	117814	-	protein_coding	7.45093	1.8389	11.9406	2.35243	0.000192641	0.00234312	6.01802	0	2.62747	2.56202	0	1.9264	1.57731	0	22.7878	0	1.64184	18.9909	17.0571	11.445	3.10732	33.9255	4.07757	6.37254
ENSG00000147655	RSPO2	8	107899316	108083648	184333	-	protein_coding	2.45036	0.634825	3.90279	2.07553	0.0055133	0.0319425	1.58856	0	0.858697	0	0.520233	1.79252	0.318592	0	8.70341	0	1.09624	0.747105	8.51943	1.23177	0	16.4996	0	2.23039
ENSG00000147724	FAM135B	8	138130023	138496822	366800	-	protein_coding	34.1613	69.061	6.24147	-2.8965	8.02867e-07	2.81197e-05	14.8547	119.353	8.17162	108.604	31.7752	22.0842	45.8058	201.84	0	0	26.8255	0	14.1342	1.4296	7.16598	8.1132	3.4659	1.28028
ENSG00000147852	VLDLR	9	2621834	2660053	38220	+	protein_coding	84.7856	27.4183	130.679	2.05903	1.06304e-08	7.97486e-07	18.5066	19.6639	43.2869	17.9845	39.2891	26.9107	40.2425	13.4622	88.4758	125.559	102.638	71.557	421.555	72.7931	163.742	48.463	100.646	111.365
ENSG00000147862	NFIB	9	14081843	14398983	317141	-	protein_coding	677.409	265.32	1007.08	1.70529	0.00333016	0.021718	360.952	226.876	952.864	168.137	5.63756	22.7649	348.491	36.8352	1271.26	1137.86	81.5498	784.893	944.788	894.247	679.313	2491.83	1253.46	531.593
ENSG00000148082	SHC3	9	89005771	89178767	172997	-	protein_coding	94.2198	141.055	56.7516	-1.45652	0.000556183	0.00550689	137.65	83.3835	99.8283	207.39	233.28	56.945	150.798	159.165	8.89482	54.7497	245.785	37.2236	27.7788	24.701	35.8492	39.6508	67.8242	25.059
ENSG00000148200	NR6A1	9	124517275	124771310	254036	-	protein_coding	23.6254	33.3678	15.8315	-1.25959	0.000376142	0.00401818	14.8412	26.1897	29.8617	31.0195	22.596	64.3543	26.5559	51.524	8.95807	26.5028	9.06946	6.95359	6.76776	13.6	25.4852	12.9247	28.4037	19.65
ENSG00000148346	LCN2	9	128149071	128153455	4385	+	protein_coding	2.50644	5.17425	0.372182	-2.34001	0.00302023	0.0201564	0	1.07137	3.47854	9.62746	1.33216	10.6498	1.643	13.5918	0	0	2.49093	0	0	0	0	1.23089	0	0
ENSG00000148483	TMEM236	10	17752252	17800868	48617	+	protein_coding	40.9226	16.8102	60.2126	1.63029	0.000520007	0.0052284	36.7572	6.39995	37.2162	14.9519	8.75355	10.1183	14.6201	5.66419	92.0399	121.024	25.1531	65.1404	16.2074	133.715	63.0376	14.7057	49.975	21.1281
ENSG00000148498	PARD3	10	34109560	34815325	705766	-	protein_coding	89.9087	43.5763	126.975	1.43636	0.00543795	0.0316242	29.8489	38.1774	144.171	31.6768	1.07441	7.86507	55.5929	40.2042	155.403	89.2623	11.5099	151.028	198.878	83.0128	63.2858	257.589	129.988	129.79
ENSG00000148516	ZEB1	10	31318495	31529814	211320	+	protein_coding	326.061	203.373	424.212	1.06264	1.78497e-05	0.000345064	241.296	183.536	347.756	178.065	168.689	132.002	255.176	120.467	464.996	357.17	368.081	503.984	670.763	323.9	272.638	628.215	372.432	279.939
ENSG00000148541	FAM13C	10	59246129	59363181	117053	-	protein_coding	41.5886	5.81547	70.2071	2.99028	7.19735e-07	2.5751e-05	0	2.79687	24.7497	3.43904	2.1763	4.68939	4.86425	3.80821	97.2652	24.3851	2.78211	53.3491	142.276	56.7607	30.0585	164.109	120.251	10.8352
ENSG00000148671	ADIRF	10	86968192	86983934	15743	+	protein_coding	107.543	32.3556	167.694	2.11673	1.08276e-05	0.000230381	34.4201	16.4692	79.0789	30.9403	14.0745	5.68698	64.6878	13.4866	108.053	103.306	16.7113	52.1029	691.2	141.752	95.8011	265.457	125.327	77.2261
ENSG00000148677	ANKRD1	10	90912096	90921276	9181	-	protein_coding	253.455	525.972	35.4409	-3.21499	7.84051e-07	2.7669e-05	470.697	615.675	2139.27	176.275	4.77466	18.451	778.276	4.35707	30.68	23.5324	6.70749	50.2838	66.2597	30.7662	16.9717	7.35287	66.6333	55.2213
ENSG00000148690	FRA10AC1	10	93667883	93702572	34690	-	protein_coding	102.935	58.1325	138.777	1.16934	1.6941e-05	0.000329966	89.5244	73.6236	43.7629	50.6005	53.709	74.686	46.2466	32.9069	130.166	245.529	193.123	148.913	95.5371	110.478	155.076	188.306	72.5271	48.1186
ENSG00000148700	ADD3	10	109996368	110135565	139198	+	protein_coding	369.047	221.75	486.884	1.13952	2.60318e-06	7.29019e-05	221.971	236.237	311.484	187.716	160.706	194.035	288.369	173.478	701.507	450.278	151.881	532.807	480.536	671.498	380.11	648.583	472.361	379.284
ENSG00000148735	PLEKHS1	10	113751454	113783429	31976	+	protein_coding	20.1929	3.13073	33.8427	2.92956	4.95947e-07	1.86329e-05	2.2688	3.27689	10.0672	1.35861	1.37386	4.07822	2.13823	0.484084	82.5344	27.3978	0	27.9478	11.715	36.0195	8.08116	96.667	18.2725	29.7917
ENSG00000148948	LRRC4C	11	40114203	41459773	1345571	-	protein_coding	24.9921	6.58769	39.7157	2.20859	0.000228477	0.00269856	17.2077	0.640098	22.7273	1.06831	0.60329	2.42402	5.07337	2.95748	46.9708	60.5217	0	26.944	21.9427	57.8207	26.3314	91.7593	37.4873	27.3788
ENSG00000149054	ZNF215	11	6926404	7001004	74601	+	protein_coding	18.9951	7.20147	28.4299	1.67896	0.0014583	0.011559	12.0886	5.36587	12.0874	1.34847	2.00647	4.84365	9.33649	10.5347	64.4885	0	20.5584	9.20156	6.21718	29.2279	51.5445	15.8988	74.7204	12.4419
ENSG00000149131	SERPING1	11	57597387	57614853	17467	+	protein_coding	1364.92	739.185	1865.51	1.34979	6.8765e-06	0.000160401	1127.55	643.616	911.282	903.683	426.255	654.326	594.303	652.466	1913.32	1271.03	316.359	2572.37	1865.91	3407.27	1719.3	1612.13	1732.13	2245.25
ENSG00000149201	CCDC81	11	86374736	86423109	48374	+	protein_coding	15.8098	7.19688	22.7001	1.48405	0.000805127	0.00736876	5.90745	12.6958	9.74788	4.43264	2.56138	6.52387	8.05814	7.64782	23.638	17.1361	4.49951	6.15574	84.705	6.66532	13.0113	34.1234	31.4056	5.66091
ENSG00000149257	SERPINH1	11	75562056	75572783	10728	+	protein_coding	836.955	482.551	1120.48	1.13152	0.00575998	0.0330442	409.987	327.804	1484.25	189.665	218.609	282.272	612.809	335.016	729.983	1633.05	360.361	1876.91	1635.71	739.949	488.535	871.515	731.214	2137.55
ENSG00000149418	ST14	11	130159562	130210376	50815	+	protein_coding	877.201	1354.75	495.161	-1.63786	0.000321702	0.00352568	754.212	1466.72	722.683	1553.79	2274.21	645.11	1232.42	2188.86	137.736	268.501	2245.25	298.373	121.657	383.042	389.513	54.0168	367.135	686.386
ENSG00000149451	ADAM33	20	3667965	3682246	14282	-	protein_coding	17.346	1.73155	29.8376	3.34195	3.89576e-07	1.531e-05	1.45204	0	4.76029	0.728514	0	3.8969	1.80462	1.21007	26.4519	28.8964	0	20.0249	106.607	8.4823	2.86983	60.8735	4.92948	39.2402
ENSG00000149557	FEZ1	11	125445745	125496317	50573	-	protein_coding	75.1646	40.7207	102.72	1.28714	0.00448349	0.0271724	43.5259	60.3377	106.114	18.0975	2.96432	12.8185	66.5539	15.3532	97.1051	104.365	11.9037	58.2233	220.592	76.229	58.1834	121.488	181.124	97.9835
ENSG00000149575	SCN2B	11	118161951	118176673	14723	-	protein_coding	4.88596	1.66421	7.46335	1.77864	0.0094986	0.0478241	1.02103	1.27999	5.25404	0	0	1.78558	0.487336	3.48566	3.40888	0	0	13.7138	22.4044	8.2832	0	4.41172	4.16458	18.247
ENSG00000149591	TAGLN	11	117199321	117204782	5462	+	protein_coding	3196.28	447.294	5395.46	3.25287	1.46588e-10	2.22813e-08	230.111	245.335	1373.34	258.325	27.6539	154.909	920.232	368.443	2737.32	5592.55	205.053	3531.38	19121.2	3500.95	2171.82	4134.77	5357.63	7601.93
ENSG00000149596	JPH2	20	44111695	44187578	75884	-	protein_coding	128.678	14.5489	219.982	3.22585	2.80491e-07	1.16706e-05	1.17001	3.47969	36.8804	9.98349	0	8.09027	39.0204	17.7672	57.2748	96.1184	0	115.718	1184.19	69.9114	28.5616	257.745	149.005	241.291
ENSG00000149633	KIAA1755	20	38210488	38260772	50285	-	protein_coding	63.1119	17.4344	99.6538	2.25298	3.74221e-05	0.000623415	16.5417	5.03741	43.0692	23.0646	1.58641	5.65565	40.3373	4.18299	159.182	185.412	7.60363	40.245	96.8585	65.6649	63.6718	265.418	54.2868	58.1958
ENSG00000149781	FERMT3	11	64206678	64223886	17209	+	protein_coding	1233.59	1785.23	792.281	-1.21058	6.33932e-05	0.000956078	1624.25	978.141	1182.45	2391.73	1670.9	1958.55	1721.61	2754.25	549.027	697.178	1500.38	715.586	285.007	825.96	946.375	353.581	607.38	1442.33
ENSG00000149927	DOC2A	16	30005509	30023270	17762	-	protein_coding	9.27079	16.5981	3.40891	-2.02545	1.4416e-05	0.00028856	24.5534	15.988	7.26322	9.10709	5.09201	16.3555	25.0154	29.4106	4.60992	4.32608	0	8.05233	4.85664	2.97415	1.98349	5.94122	0	1.34529
ENSG00000149970	CNKSR2	X	21374418	21654695	280278	+	protein_coding	9.62784	2.34905	15.4509	2.36204	7.48998e-06	0.000171782	2.30509	4.41801	3.97758	4.07353	0.686545	0.721846	0.630663	1.97911	23.5322	15.2702	0	1.47892	33.5376	10.7499	15.5002	26.5598	18.804	9.07583
ENSG00000150051	MKX	10	27672875	27746060	73186	-	protein_coding	29.0447	4.96128	48.3114	2.67717	1.02642e-05	0.000220005	7.04682	1.87514	14.5046	5.18778	0	4.10567	3.36166	3.60853	19.9756	0	1.22828	41.014	203.976	26.1338	26.7731	109.204	22.994	31.8151
ENSG00000150054	MPP7	10	28050993	28334486	283494	-	protein_coding	61.2718	29.8599	86.4013	1.37277	0.00349584	0.0224956	14.0925	43.5119	34.089	45.0546	11.3901	52.2205	22.6699	15.8508	29.2471	70.0338	18.0011	28.6254	430.565	86.5583	40.4696	116.082	20.3749	24.0555
ENSG00000150281	CTF1	16	30896607	30903560	6954	+	protein_coding	14.3807	8.60955	18.9977	1.12646	0.00912646	0.0464025	6.51597	9.42525	9.29804	7.16216	5.63312	8.76547	10.5263	11.55	3.44724	23.7972	1.69574	20.8021	59.9059	21.5393	2.45181	23.7939	12.6343	19.9091
ENSG00000150471	ADGRL3	4	61201258	62078335	877078	+	protein_coding	99.9977	4.6716	176.259	3.79798	6.14014e-08	3.44916e-06	9.81975	1.20438	18.5452	2.99853	0	0.626834	4.17808	0	35.4323	25.4075	1.76601	44.2949	1155.89	108.084	20.1325	240.886	108.094	22.5994
ENSG00000150594	ADRA2A	10	111077163	111080907	3745	+	protein_coding	55.2517	12.7978	89.2149	2.42159	3.63434e-05	0.000609589	3.0631	3.83997	47.2864	5.50858	2.38733	4.16636	24.3668	11.7641	119.311	151.28	0	87.9967	25.2645	179.864	157.594	32.3526	45.8104	92.6757
ENSG00000150625	GPM6A	4	175632934	176002664	369731	-	protein_coding	3.21702	0.056825	5.74517	4.19885	6.66712e-09	5.29182e-07	0	0	0	0	0	0.4546	0	0	7.38805	0	0	5.04244	9.0534	8.689	5.34886	9.7329	9.35542	2.84164
ENSG00000150630	VEGFC	4	176683538	176792727	109190	-	protein_coding	74.4846	22.4819	116.087	2.08265	0.000103996	0.00142518	16.5305	17.2503	73.3205	6.66311	0	11.759	40.8048	13.527	87.6285	164.462	20.5086	163.048	52.0176	103.532	59.4141	67.553	86.196	356.507
ENSG00000150636	CCDC102B	18	68715209	69055189	339981	+	protein_coding	68.6177	20.3199	107.256	2.26756	3.19083e-10	4.21625e-08	40.7447	17.6178	17.6558	23.6762	14.8276	11.0221	18.2502	18.7649	101.344	290.934	33.9841	78.1615	91.3802	78.7435	105.317	159.428	95.5729	37.6948
ENSG00000150672	DLG2	11	83455012	85627922	2172911	-	protein_coding	47.2385	13.8487	73.9503	2.31821	2.4299e-08	1.59622e-06	14.6123	22.2	24.6557	13.7011	2.52971	4.57776	11.7404	16.7726	121.194	41.3783	9.40918	38.6785	100.844	81.7486	55.7046	183.891	59.3236	47.3314
ENSG00000150681	RGS18	1	192158457	192185815	27359	+	protein_coding	95.8257	155.135	48.378	-1.62957	0.000222679	0.00264485	27.6881	81.295	41.7296	284.818	74.9049	165.291	86.1198	479.236	76.7803	68.6182	55.8403	48.4829	17.1119	61.347	43.517	43.1924	38.5682	30.3219
ENSG00000150687	PRSS23	11	86791059	86952910	161852	+	protein_coding	1237	656.933	1701.06	1.39527	0.00283513	0.0192059	519.157	646.886	1468.19	614.58	91.5756	154.83	1385.22	375.025	688.637	1228.82	176.328	3536.08	2554.71	1550.43	632.855	1208.54	2114.59	3319.56
ENSG00000151067	CACNA1C	12	1970786	2697950	727165	+	protein_coding	229.974	43.3935	379.238	2.9411	3.98197e-09	3.53453e-07	14.9409	47.8753	95.3469	52.5658	0	31.6285	68.1828	36.6076	289.185	463.336	35.735	265.752	934.253	217.769	189.248	769.512	389.982	237.607
ENSG00000151117	TMEM86A	11	18693122	18704785	11664	+	protein_coding	231.839	345.602	140.829	-1.25814	3.78754e-06	9.91927e-05	239.253	517.814	166.412	257.773	346.142	171.366	379.029	687.025	113.599	96.8561	177.469	147.642	146.667	152.914	200.97	86.4283	122.311	163.432
ENSG00000151135	TMEM263	12	106955719	106978778	23060	+	protein_coding	249.577	150.086	329.17	1.03502	2.4021e-07	1.02314e-05	159.156	143.498	248.018	109.57	150.333	127.796	144.935	117.383	318.365	553.87	340.131	328.77	401.329	269.894	149.312	318.579	284.362	327.087
ENSG00000151150	ANK3	10	60026298	60733490	707193	-	protein_coding	150.429	44.4675	235.198	2.21576	7.8684e-07	2.77254e-05	36.8019	26.8493	135.008	37.3826	23.0155	37.8084	39.0268	19.8477	472.669	138.976	27.0687	166.721	438.136	131.954	190.454	514.183	186.154	85.6625
ENSG00000151208	DLG5	10	77790791	77926526	135736	-	protein_coding	234.021	140.103	309.155	1.08563	0.000277069	0.00314318	100.702	174.364	224.809	74.7504	131.138	108.765	182.879	123.414	327.27	216.46	129.529	299.138	728.008	300.209	102.558	356.872	271.78	359.724
ENSG00000151276	MAGI1	3	65353525	66038834	685310	-	protein_coding	122.376	49.509	180.67	1.72448	0.000963188	0.0084337	36.1617	35.472	156.881	39.6212	0.435319	12.73	76.1745	38.596	177.339	232.591	28.5037	120.517	321.092	92.9232	97.1135	393.633	186.169	156.819
ENSG00000151388	ADAMTS12	5	33523535	33892192	368658	-	protein_coding	146.547	15.6753	251.245	3.51833	2.66704e-10	3.58524e-08	12.0679	3.01036	34.918	15.8918	0	1.72843	30.8914	26.8943	284.979	370.975	32.8697	494.698	214.682	116.835	64.4528	115.978	242.571	574.413
ENSG00000151612	ZNF827	4	145757627	145938635	181009	-	protein_coding	96.8012	55.0126	130.232	1.21728	0.00546791	0.0317666	66.942	84.2533	134.854	23.5977	11.2643	9.25992	76.0772	33.8521	137.866	108.662	53.757	137.391	256.072	104.669	67.634	270.822	69.3695	96.0791
ENSG00000151617	EDNRA	4	147480917	147544954	64038	+	protein_coding	70.8575	9.12479	120.244	3.2656	2.56768e-11	5.52907e-09	5.66502	4.14271	31.4033	5.17421	0	9.98204	6.95285	9.67823	145.043	130.565	16.7268	74.8455	461.468	97.4698	58.8443	95.3537	84.061	38.0602
ENSG00000151690	MFSD6	2	190408355	190509205	100851	+	protein_coding	475.223	707.141	289.688	-1.27051	2.21429e-07	9.66145e-06	714.969	948.34	498.397	1114.68	718.407	332.83	647.839	681.665	319.123	274.486	494.874	229.261	272.375	274.052	292.171	319.036	273.647	147.858
ENSG00000151692	RNF144A	2	6917392	7068286	150895	+	protein_coding	73.8043	25.4028	112.526	1.95731	5.23128e-05	0.000818699	16.1638	5.25433	87.9019	14.9897	5.56631	20.3567	28.0058	24.9834	250.731	45.2685	24.3571	226.204	169.94	95.7945	59.4063	95.6764	83.5104	74.3682
ENSG00000151694	ADAM17	2	9488486	9555792	67307	-	protein_coding	633.757	875.254	440.559	-1.06185	1.1973e-05	0.000248832	630.806	1255.2	514.416	1155.92	948.209	830.838	620.141	1046.5	377.899	395.574	1003.98	413.047	286.18	398.002	432.734	408.543	329.287	360.344
ENSG00000151704	KCNJ1	11	128836315	128867373	31059	-	protein_coding	12.445	18.4574	7.63503	-1.24192	0.00454255	0.0274751	31.5113	12.32	4.03728	27.0075	14.892	26.3172	11.3511	20.2224	2.1579	12.8194	15.7813	5.84786	5.23387	3.71211	0	18.453	2.63627	9.70858
ENSG00000151729	SLC25A4	4	185143241	185150382	7142	+	protein_coding	103.924	57.1284	141.36	1.19491	0.00325716	0.0213677	44.7831	77.0431	79.2568	94.406	22.1704	11.2045	55.1	73.063	63.8983	117.807	37.7189	65.6933	662.868	87.2445	39.3873	129.067	88.4724	121.443
ENSG00000151778	SERP2	13	44373665	44397714	24050	+	protein_coding	3.31892	0.963986	5.20286	2.20574	0.000144747	0.0018557	0.566403	0	0.46128	0.667259	0	1.88635	2.68039	1.45021	5.7809	3.54177	0	2.408	10.2748	7.02346	2.57539	9.52224	4.38756	6.5145
ENSG00000151789	ZNF385D	3	21412222	22373321	961100	-	protein_coding	36.4902	10.5761	57.2214	2.26381	2.13912e-06	6.36155e-05	9.15375	0	9.33145	20.5321	7.7719	9.5847	16.5582	11.6768	29.7912	93.118	10.3617	41.9133	46.6851	58.0122	23.4453	175.149	57.1762	36.5624
ENSG00000151917	BEND6	6	56955126	57027342	72217	+	protein_coding	14.9509	2.08973	25.2398	3.13987	2.46491e-08	1.60571e-06	0.262265	2.14236	7.33234	0	0.40881	1.51869	3.26267	1.79066	34.2334	33.7601	0	22.3834	27.1268	20.9819	32.3276	44.5319	15.8323	21.2204
ENSG00000151948	GLT1D1	12	128853427	128984968	131542	+	protein_coding	30.1231	50.285	13.9936	-1.74845	0.0004851	0.00493936	8.92451	20.5863	31.0464	62.4251	12.5713	161.779	33.2796	71.6674	23.5494	14.4466	17.743	6.31587	5.52236	14.2382	26.3415	2.03182	12.9212	16.8259
ENSG00000152049	KCNE4	2	223051814	223198399	146586	+	protein_coding	82.5589	13.0426	138.172	3.10698	5.20174e-11	9.71159e-09	8.1879	2.11129	47.6272	8.79722	7.4373	7.52616	14.4691	8.18484	94.3361	171.281	19.3615	248.823	230.671	175.664	67.9855	118.186	113.343	142.067
ENSG00000152154	TMEM178A	2	39664982	39717963	52982	+	protein_coding	9.17975	3.62649	13.6224	1.84741	7.15787e-05	0.00105552	4.12989	0	2.41293	2.27326	7.18028	2.18675	2.78366	8.04515	9.84735	8.20758	11.5165	21.0112	15.7462	6.66691	0	29.8385	15.3007	18.0887
ENSG00000152208	GRID2	4	92303622	93810157	1506536	+	protein_coding	3.76551	0.0880565	6.70747	2.94337	0.000418403	0.00437518	0	0	0.704452	0	0	0	0	0	41.8194	0	0.756662	6.38882	12.3727	0.533952	0	4.4306	0	0.772587
ENSG00000152217	SETBP1	18	44680173	45068510	388338	+	protein_coding	289.548	100.705	440.622	1.94491	0.000206917	0.00248814	132.655	67.9013	298.988	34.0376	2.33355	21.0444	182.404	66.2772	414.831	303.251	51.0152	417.211	959.327	458.338	233.222	839.316	448.801	280.907
ENSG00000152256	PDK1	2	172555373	172608669	53297	+	protein_coding	454.194	209.744	649.755	1.52759	7.61952e-07	2.70534e-05	181.664	140.513	124.876	136.589	287.48	437.075	164.996	204.757	1202.99	836.805	847.803	546.902	518.372	811.827	734.819	189.606	471.255	337.173
ENSG00000152284	TCF7L1	2	85133410	85310388	176979	+	protein_coding	68.854	26.8564	102.452	1.78949	0.000130144	0.00170515	38.1603	24.1049	74.0724	9.62568	6.48385	16.4273	38.5184	7.45834	122.265	90.4651	15.0302	97.1905	254.824	88.1393	33.6104	175.416	81.4767	66.1036
ENSG00000152315	KCNK13	14	90061765	90185857	124093	+	protein_coding	83.2329	130.812	45.1698	-1.65787	2.65299e-05	0.000477169	69.9409	129.919	43.7837	169.979	209.289	86.8984	114.037	222.646	37.4977	60.512	125.765	28.5704	13.824	63.899	65.4621	14.7057	8.32917	33.1328
ENSG00000152377	SPOCK1	5	136975298	137598379	623082	-	protein_coding	308.308	113.797	463.916	1.75207	0.00157778	0.0122965	39.0697	56.3615	333.899	140.01	4.37882	14.6624	224.985	97.0065	206.334	1117.04	155.934	370.5	202.609	209.988	146.752	153.859	676.692	1399.46
ENSG00000152402	GUCY1A2	11	106674012	107018524	344513	-	protein_coding	105.635	20.4957	173.746	2.85332	1.14407e-11	2.80068e-09	34.647	9.53573	40.7727	29.3129	2.96421	12.8525	21.7835	12.0968	114.281	357.352	118.678	127.707	275.439	201.098	63.2182	273.889	139.615	66.1801
ENSG00000152413	HOMER1	5	79372636	79514217	141582	-	protein_coding	53.797	29.8956	72.9181	1.24429	0.000984546	0.00856485	52.8475	14.6682	54.121	17.0694	34.6828	18.6314	31.2741	15.8708	14.7883	43.7518	43.6473	190.427	26.3167	64.9145	45.4686	60.4962	115.408	123.962
ENSG00000152527	PLEKHH2	2	43637273	43767987	130715	+	protein_coding	83.5982	12.0226	140.859	3.02232	6.49191e-07	2.35165e-05	2.51086	9.16251	46.2554	5.29913	0.977996	8.71746	12.6584	10.5988	70.0097	57.3997	3.11375	139.588	452.467	47.1964	46.857	488.344	58.2707	45.3397
ENSG00000152583	SPARCL1	4	87473335	87531061	57727	-	protein_coding	801.848	88.2907	1372.69	3.74754	3.92399e-21	4.56282e-17	189.107	42.9071	84.0282	54.5427	87.8931	49.8162	89.8004	108.231	1401.45	765.774	324.471	754.046	3167.51	1186.23	1163.35	3268.59	1287.29	408.218
ENSG00000152684	PELO	5	52787940	52804046	16107	+	protein_coding	137.986	85.4697	179.998	1.0384	3.46309e-05	0.000587836	73.1935	86.0149	122.939	61.5369	60.3355	88.4559	121.221	70.0609	169.727	110.171	68.1517	161.803	412.475	160.026	105.552	189.73	234.58	187.768
ENSG00000152689	RASGRP3	2	33436324	33564750	128427	+	protein_coding	383.413	559.995	242.147	-1.24846	0.000149393	0.00190372	355.544	713.558	144.937	732.47	981.355	365.117	441.736	745.245	326.932	220.614	515.759	126.597	160.578	204.382	345.442	173.614	177.65	169.897
ENSG00000152760	TCTEX1D1	1	66752459	66778787	26329	+	protein_coding	9.43333	15.7932	4.34545	-1.53196	0.00459841	0.0277359	7.57728	6.90374	6.06899	6.90639	50.6611	27.1188	2.21593	18.8931	1.93753	0	15.4958	3.08902	2.20251	0	11.173	2.12058	0	7.43611
ENSG00000152763	WDR78	1	66812885	66924887	112003	-	protein_coding	23.6684	8.93967	35.4515	1.84366	4.76376e-06	0.000119138	5.4316	7.23865	9.26288	7.20485	9.39034	12.2058	10.9345	9.84872	34.0784	76.0492	4.94391	39.7602	67.4856	24.4287	21.3325	48.0011	11.7856	26.6491
ENSG00000152822	GRM1	6	146027646	146437598	409953	+	protein_coding	8.26528	16.6451	1.56147	-2.64075	7.24764e-07	2.58911e-05	1.23445	36.1091	5.63234	12.0514	4.16017	6.80585	13.9727	53.1945	0	0	0	0.921122	7.30012	1.90753	1.95419	2.3706	0	1.1611
ENSG00000152931	PART1	5	60487713	60547657	59945	+	lincRNA	14.8362	28.0178	4.29092	-2.45148	1.01429e-05	0.000218612	53.1595	63.0876	10.2701	13.9214	8.39785	22.7724	36.3106	16.2225	4.95316	2.21067	14.4299	0.751503	2.56333	3.27565	3.52287	4.83517	6.0512	0.315765
ENSG00000152932	RAB3C	5	58582221	58859394	277174	+	protein_coding	13.3176	5.84557	19.2953	1.69091	0.00618062	0.034879	4.31829	5.41349	6.33822	7.74385	0	7.20526	15.7455	0	59.9376	0	1.48184	15.967	2.30021	30.1157	33.8746	16.4475	20.3597	12.4688
ENSG00000152952	PLOD2	3	146069440	146163653	94214	-	protein_coding	649.948	201.336	1008.84	2.12165	8.48386e-10	9.65135e-08	168.259	125.352	587.608	107.845	95.6927	159.505	227.093	139.335	873.344	2048.82	701.012	1508.67	801.335	782.689	501.69	700.548	607.304	1562.96
ENSG00000152990	ADGRA3	4	22345071	22516054	170984	-	protein_coding	62.7152	32.4318	86.9419	1.29554	0.00239969	0.0170144	37.9041	42.1511	78.2047	20.1393	19.3137	17.5335	32.7889	11.4193	156.382	113.732	15.2923	109.233	107.996	88.8248	19.2261	142.418	53.0189	63.295
ENSG00000153064	BANK1	4	101411286	102074812	663527	+	protein_coding	39.7135	20.9649	54.7124	1.31601	0.00406075	0.0252235	6.72146	15.3139	42.1589	39.3018	3.67105	12.7971	17.8152	29.9398	132.935	18.7837	26.2228	23.8335	17.0202	138.053	116.218	18.0527	35.7714	20.2326
ENSG00000153140	CETN3	5	90392261	90409786	17526	-	protein_coding	28.0255	17.5288	36.423	1.07033	8.25804e-06	0.000184995	19.41	17.3468	13.3155	20.2698	16.7605	21.2398	11.9394	19.9483	26.3177	45.8802	43.841	46.0923	51.9985	28.5052	46.968	27.3494	24.9438	22.3337
ENSG00000153162	BMP6	6	7726797	7881422	154626	+	protein_coding	279.63	527.927	80.9932	-2.39485	5.10197e-06	0.000125424	548.296	602.875	1672.54	129.845	38.9931	72.6137	1070.68	87.5772	102.267	131.109	13.415	22.8563	73.41	91.1152	82.4338	47.0583	129.102	117.165
ENSG00000153208	MERTK	2	111898479	112029561	131083	+	protein_coding	488.536	804.012	236.155	-1.74246	1.87211e-07	8.50349e-06	404.273	1011.4	367.962	1173.6	1088.74	337.351	816.802	1231.97	160.204	213.069	573.443	264.9	258.222	139.41	241.31	126.169	230.125	154.698
ENSG00000153233	PTPRR	12	70638073	70920843	282771	-	protein_coding	14.1443	24.9205	5.52331	-1.94194	0.00257387	0.0178787	18.8214	46.7312	103.77	13.4008	0	1.1333	11.7974	3.70984	7.502	12.8022	10.7083	0	6.59552	1.25942	2.58046	2.8001	4.43243	6.55263
ENSG00000153246	PLA2R1	2	159932006	160062610	130605	-	protein_coding	190.722	69.9694	287.324	1.89317	0.00028901	0.00323291	96.5241	76.6873	190.954	20.763	5.27546	10.1289	141.948	17.4742	117.285	287.266	61.2836	302.768	902.684	180.821	130.895	432.485	265.49	192.261
ENSG00000153253	SCN3A	2	165087522	165204067	116546	-	protein_coding	10.9548	0.501189	19.3177	3.80466	1.545e-07	7.24407e-06	1.47595	0.374365	0	0	0	0.348159	1.81104	0	67.1677	39.4094	0	2.83932	14.3602	12.2654	32.0749	19.6259	4.87215	0.561768
ENSG00000153291	SLC25A27	6	46652915	46678193	25279	+	protein_coding	17.1672	5.68491	26.3531	2.04231	3.78872e-05	0.000628462	1.86989	2.26026	8.588	7.04061	8.12983	8.27127	6.13947	3.17999	44.3678	12.8085	4.92531	27.3436	21.7368	5.48341	7.1213	88.1578	37.1088	14.4775
ENSG00000153404	PLEKHG4B	5	92151	189972	97822	+	protein_coding	10.3126	2.85744	16.2768	2.21972	2.02467e-05	0.000381013	3.06445	0.708689	5.97366	0	0.881191	5.7682	3.82129	2.64204	21.686	20.1795	8.12553	52.0273	6.92959	4.18564	7.27677	8.91727	12.4993	20.9413
ENSG00000153563	CD8A	2	86784610	86808396	23787	-	protein_coding	61.3087	32.7851	84.1275	1.32245	0.00969733	0.0484992	84.7258	8.39386	41.025	16.5635	3.26157	25.9449	62.2187	20.1473	83.3965	13.7786	4.1237	132.263	13.0305	124.523	119.362	63.6652	174.871	112.262
ENSG00000153707	PTPRD	9	8314246	10612723	2298478	-	protein_coding	85.817	21.5021	137.269	2.39789	5.19761e-06	0.000127506	11.2995	4.90754	72.7217	13.7666	0.905231	29.7455	18.4488	20.2221	56.1387	41.0789	70.8302	269.59	164.982	105.982	51.4257	298.102	75.4789	239.081
ENSG00000153714	LURAP1L	9	12775021	12822131	47111	+	protein_coding	38.0777	8.09293	62.0655	2.65444	8.54031e-07	2.95996e-05	3.22919	8.09635	26.3699	2.13328	0	4.30263	17.6704	2.9417	65.7007	36.4531	3.74525	54.141	147.448	60.9147	22.9418	132.892	72.0642	24.3539
ENSG00000153902	LGI4	19	35124513	35142451	17939	-	protein_coding	15.7089	4.63808	24.5656	1.99003	0.000511305	0.00515651	2.96512	6.46134	8.11887	2.35047	2.37687	3.94122	7.11036	3.78037	14.4918	0	5.29598	4.16427	139.1	10.6031	3.78589	49.1355	6.64516	12.434
ENSG00000153956	CACNA2D1	7	81946444	82443798	497355	-	protein_coding	292.408	80.0171	462.321	2.26391	1.24466e-05	0.000256612	88.2249	44.8229	253.455	30.3768	4.0536	27.4021	146.893	44.9078	302.283	1094.54	76.2227	310.172	349.472	362.123	166.277	544.78	879.959	537.381
ENSG00000153993	SEMA3D	7	84995553	85186855	191303	-	protein_coding	22.0408	3.36854	36.9786	2.95043	3.89064e-07	1.531e-05	1.57199	0.320481	9.37807	0	1.59268	8.61513	4.5367	0.933245	20.4677	69.2228	1.6794	40.488	37.4906	33.1695	15.0448	47.9186	20.8544	83.4501
ENSG00000154027	AK5	1	77282051	77559969	277919	+	protein_coding	32.4109	10.4758	49.959	1.96322	4.15769e-06	0.000106488	3.29339	12.8519	12.4788	6.59087	10.1767	15.4653	11.5001	11.4493	47.7917	7.816	30.0242	32.12	140.514	17.9384	26.4772	55.5301	127.981	13.3969
ENSG00000154096	THY1	11	119417378	119424985	7608	-	protein_coding	432.494	68.8452	723.413	2.989	1.46356e-07	6.98903e-06	30.6449	13.8339	231.107	35.9435	0	34.7997	134.013	70.4191	574.687	798.9	110.419	1252.05	751.041	485.275	435.924	384.565	602.134	1839.13
ENSG00000154127	UBASH3B	11	122655675	122814473	158799	+	protein_coding	351.765	551.29	192.145	-1.63413	1.2198e-06	4.01239e-05	298.326	422.575	256.036	1012.28	499.142	717.895	438.54	765.532	199.053	160.897	412.605	98.403	96.572	133.686	165.2	165.792	78.3948	410.843
ENSG00000154175	ABI3BP	3	100749156	100993515	244360	-	protein_coding	535.414	179.532	820.12	2.12323	1.54849e-05	0.000305666	171.471	95.5698	428.63	218.97	12.171	75.0474	395.351	39.0425	596.958	541.355	62.8248	554.773	1469.6	1135.82	533.099	1899.07	1054.83	352.859
ENSG00000154188	ANGPT1	8	107249482	107498055	248574	-	protein_coding	101.905	11.8405	173.957	3.48876	5.17408e-12	1.43248e-09	3.18469	3.04742	21.993	13.9512	2.65255	12.9629	20.0869	16.8458	115.973	168.98	4.32379	76.0824	546.343	212.518	84.9478	263.823	222.056	44.5237
ENSG00000154240	CEP112	17	65635538	66192084	556547	-	protein_coding	74.0914	37.3006	103.524	1.42478	0.000201588	0.00243413	45.8365	39.033	85.4085	18.4137	12.1449	24.0951	60.3123	13.1606	136.081	120.341	46.3928	122.494	73.9316	92.9728	54.3815	180.695	151.042	56.9089
ENSG00000154262	ABCA6	17	69078702	69141888	63187	-	protein_coding	332.906	151.761	477.821	1.6086	0.00336305	0.0218587	690.439	13.1841	270.902	48.5089	40.1298	23.3139	102.072	25.5376	696.053	412.519	157.895	565.939	52.8444	850.405	912.218	489.122	385.853	255.367
ENSG00000154330	PGM5	9	68328308	68531061	202754	+	protein_coding	140.022	217.264	78.2282	-1.15513	0.00791941	0.0417344	267.436	484.494	226.24	335.608	20.5534	26.4478	151.49	225.842	72.2702	12.3831	28.7331	53.3925	115.126	87.5982	44.8451	184.34	101.462	82.1323
ENSG00000154380	ENAH	1	225486835	225653142	166308	-	protein_coding	716.396	242.457	1095.55	2.04847	2.15934e-05	0.000402063	158.582	411.651	775.197	72.0943	41.8275	62.2794	288.65	129.376	862.412	1478.24	118.103	1125.52	2292.68	611.922	326.062	1594.99	1464.92	1080.61
ENSG00000154511	FAM69A	1	92832737	92961522	128786	-	protein_coding	70.2736	38.437	95.7429	1.30329	3.16304e-08	2.00435e-06	38.1795	60.0433	42.7368	41.9868	24.132	17.098	30.9427	52.377	77.9015	98.1436	43.128	84.611	125.629	162.977	86.3403	71.4033	109.004	98.2912
ENSG00000154553	PDLIM3	4	185500660	185535612	34953	-	protein_coding	685.783	263.998	1023.21	1.80023	0.000861609	0.00776049	293.736	349.265	700.748	69.7383	9.94806	58.3786	518.087	112.083	668.135	1348.95	73.8245	852.253	2328.08	441.703	367.221	1560.48	812.691	1778.77
ENSG00000154556	SORBS2	4	185585444	185956652	371209	-	protein_coding	337.994	94.3788	532.886	1.98032	0.00106551	0.00910047	63.6211	78.7059	305.502	88.3236	0	26.977	172.933	18.9684	201.116	238.745	14.028	214.984	3595.93	267.181	142.949	350.18	137.006	166.74
ENSG00000154642	C21orf91	21	17788967	17819386	30420	-	protein_coding	88.1818	57.7225	112.549	1.01239	7.54955e-05	0.00109664	72.0573	61.5664	53.4577	46.0683	46.0517	99.9508	66.2598	16.368	107.893	117.531	72.3788	95.1065	128.664	146.33	133.916	109.367	119.571	94.7343
ENSG00000154654	NCAM2	21	20998315	21543329	545015	+	protein_coding	18.8361	1.74969	32.5051	3.80031	3.3718e-09	3.03933e-07	0.413837	0	6.19146	0.318956	5.17061	0	1.7261	0.176597	27.4852	23.7695	0.679655	18.0646	41.5032	29.3383	15.7535	28.9436	77.7467	61.7672
ENSG00000154655	L3MBTL4	18	5954706	6415237	460532	-	protein_coding	55.2675	84.2436	32.0867	-1.30717	0.000312294	0.00344368	86.3707	55.5796	23.9377	82.9271	82.5593	110.955	86.418	145.201	31.0621	0	12.0136	55.9099	13.6606	33.8616	55.2313	42.1425	39.5461	37.439
ENSG00000154678	PDE1C	7	31751179	32299329	548151	-	protein_coding	18.5554	1.76835	31.985	3.51299	1.53047e-07	7.19043e-06	0	0	0.534743	4.62584	0.803173	4.23931	3.80144	0.142289	69.9093	0	6.54018	6.38951	56.6904	12.7872	1.58355	62.1842	62.6227	41.1432
ENSG00000154736	ADAMTS5	21	26917912	26966513	48602	-	protein_coding	142.664	25.669	236.261	2.80593	2.44957e-06	7.1477e-05	4.59466	5.11996	147.113	1.57388	2.38733	16.6654	16.5694	11.3284	432.928	275.666	13.415	326.845	426.16	279.262	118.802	164.704	83.2917	241.533
ENSG00000154783	FGD5	3	14810853	14934565	123713	+	protein_coding	830.177	1191.6	541.04	-1.11117	8.20587e-06	0.000184382	1216.56	1288.29	1610.68	1504.07	651.617	438.941	1289.99	1532.63	310.179	534.227	811.021	540.777	412.265	521.363	626.254	614.7	476.399	563.212
ENSG00000154864	PIEZO2	18	10666483	11148762	482280	-	protein_coding	107.68	40.8707	161.128	1.70812	0.00159034	0.0123603	27.4038	9.86118	135.171	22.7923	0.463315	6.26482	64.4338	60.5753	171.414	355.878	32.4768	127.043	165.318	137.908	59.6991	152.672	148.604	260.263
ENSG00000155011	DKK2	4	106921802	107283806	362005	-	protein_coding	521.249	1011.72	128.87	-2.59716	1.19576e-05	0.000248734	855.047	1607.04	4416.77	217.193	67.3104	26.0395	860.06	44.3352	83.9548	152.733	266.117	141.936	90.0816	163.295	150.561	35.5139	97.1127	107.394
ENSG00000155324	GRAMD3	5	126360132	126496494	136363	+	protein_coding	108.878	44.9764	159.999	1.73025	8.14126e-08	4.33256e-06	41.7453	32.113	81.6221	46.1705	28.6871	31.0835	43.3067	55.0829	184.191	149.826	47.2933	123.422	303.543	148.309	45.4232	189.948	130.065	277.966
ENSG00000155511	GRIA1	5	153489615	153813869	324255	+	protein_coding	11.2244	0.768543	19.5891	3.48589	6.02706e-06	0.000143907	0	0	1.97347	3.93508	0	0	0.239789	0	17.0461	2.8398	0	2.81155	100.932	9.31581	0	41.335	0	21.6104
ENSG00000155657	TTN	2	178525989	178830802	304814	-	protein_coding	741.068	317.857	1079.64	1.66011	7.92689e-05	0.00114077	313.699	286	499.607	378.663	115.746	314.358	377.314	257.47	1932.6	206.454	205.857	379.74	325.56	383.407	1605.73	2323.43	2488.84	944.751
ENSG00000155719	OTOA	16	21678514	21760729	82216	+	protein_coding	9.83116	16.4406	4.54365	-1.73763	0.00130708	0.0106545	4.30387	28.7644	12.2083	9.55521	12.5613	6.37566	15.9747	41.7811	4.79003	10.1101	0	14.0941	0.899047	2.91872	3.40685	2.32327	3.92723	2.96709
ENSG00000155754	C2CD6	2	201487425	201619178	131754	-	protein_coding	14.875	3.80356	23.7322	2.42092	1.74818e-06	5.34944e-05	1.92833	3.95911	12.6612	0.864738	0.874448	3.11019	3.73892	3.29151	20.3738	19.6468	6.33389	32.3748	19.8584	11.174	4.57896	57.4801	45.2954	20.2061
ENSG00000155755	TMEM237	2	201620184	201643570	23387	-	protein_coding	69.8417	41.0567	92.8696	1.12691	0.0001662	0.00207692	43.283	57.1008	43.7195	25.562	42.0942	38.7764	46.2582	31.6598	127.011	136.656	33.8997	71.6621	141.551	52.9504	32.3739	146.47	96.7483	89.3745
ENSG00000155792	DEPTOR	8	119873717	120050913	177197	+	protein_coding	121.539	63.1543	168.247	1.39688	0.000175048	0.00216999	48.4977	55.6824	101.665	56.2027	31.7418	17.9364	104.89	88.6189	185.155	153.208	18.5006	257.988	156.047	201.004	100.824	152.261	222.666	234.816
ENSG00000155893	PXYLP1	3	141228726	141367753	139028	+	protein_coding	44.427	23.6353	61.0603	1.30368	1.61673e-05	0.00031702	23.1879	25.4333	27.2142	16.4084	21.1865	25.5251	23.2183	26.909	77.3787	42.3392	51.5538	41.6579	104.555	37.8345	19.9228	128.205	45.9665	61.1897
ENSG00000155970	MICU3	8	17027238	17122644	95407	+	protein_coding	24.1442	12.2193	33.6842	1.48089	0.0026885	0.0184219	10.7455	24.9386	12.0453	7.88365	0	1.7444	24.3155	16.0816	11.2267	40.1587	3.90592	19.1602	100.106	16.7098	20.6976	63.4167	43.9884	17.4713
ENSG00000155974	GRIP1	12	66347431	66804186	456756	-	protein_coding	15.0785	5.74137	22.5481	1.61846	0.000383551	0.00408606	10.8763	2.74036	6.64384	3.57041	4.89908	3.8228	8.81315	4.56506	30.4713	22.8118	40.3214	6.38302	6.1755	40.0554	50.3042	7.2742	10.9701	10.7144
ENSG00000156206	CFAP161	15	81007033	81149175	142143	+	protein_coding	5.73266	9.07542	3.05845	-1.43095	0.00848776	0.0439821	8.59668	10.4211	5.78856	8.57201	1.3151	18.9922	13.9663	4.95139	0	5.60889	2.79775	4.6614	0.262592	3.27045	8.05942	3.26365	0	2.66038
ENSG00000156218	ADAMTSL3	15	83654086	84039842	385757	+	protein_coding	113.455	25.6648	183.688	2.57139	2.44492e-06	7.14311e-05	22.0875	5.82789	66.1302	6.26449	1.3856	11.9618	76.7776	14.8837	75.5984	37.752	18.8992	333.479	299.634	174.859	43.5533	336.912	276.989	239.202
ENSG00000156234	CXCL13	4	77511753	77611834	100082	+	protein_coding	70.9496	15.7411	115.116	2.44315	0.000128402	0.00168612	42.1842	1.46396	22.9841	9.94501	3.86796	9.83622	24.635	11.0126	145.809	45.7527	8.15062	118.872	0	243.869	261.619	75.7675	16.1939	235.13
ENSG00000156463	SH3RF2	5	145936579	146081791	145213	+	protein_coding	53.5877	87.2515	26.6567	-1.5009	0.00604498	0.0343113	166.756	20.6056	208.063	144.335	14.6792	3.18407	103.678	36.7116	56.2554	15.9138	25.7622	39.1441	7.18819	37.0951	11.4771	14.0796	19.9363	39.7151
ENSG00000156738	MS4A1	11	60455752	60470760	15009	+	protein_coding	43.6481	10.8466	69.8893	2.41355	4.36545e-05	0.00070797	6.33494	17.5802	17.7485	22.5252	0	8.29563	6.3287	7.95936	234.856	15.5786	7.74872	10.1704	12.0322	149.739	208.289	31.4922	23.9437	5.0425
ENSG00000156804	FBXO32	8	123497889	123541206	43318	-	protein_coding	478.534	226.733	679.976	1.53303	5.47041e-08	3.1258e-06	229.734	239.335	307.675	277.556	194.519	147.039	167.566	250.438	480.714	730.2	486.804	846.298	1758.12	610.014	347.759	613.361	368.373	558.113
ENSG00000156966	B3GNT7	2	231395543	231401164	5622	+	protein_coding	208.721	366.487	82.5075	-1.95923	5.94517e-08	3.35385e-06	300.179	604.38	143.643	405.704	184.328	148.471	461.649	683.541	44.7348	47.2678	79.6757	142.538	77.748	76.534	52.2708	51.0027	62.4592	190.844
ENSG00000157064	NMNAT2	1	183248237	183418602	170366	-	protein_coding	62.5746	16.3926	99.5201	2.05215	0.00156838	0.0122561	10.685	25.495	15.5639	2.91392	0	8.22278	66.3243	1.93603	7.57353	17.4274	1.24184	15.9459	811.369	7.0106	1.79553	14.1578	58.1092	60.5703
ENSG00000157077	ZFYVE9	1	52142094	52346686	204593	+	protein_coding	91.6751	41.3871	131.905	1.612	4.10808e-06	0.00010545	40.5899	42.3825	108.102	42.2703	14.5822	26.1778	35.535	21.4573	113.574	184.808	41.9014	115.493	237.683	102.423	92.8948	190.352	150.286	89.6378
ENSG00000157087	ATP2B2	3	10324023	10708031	384009	-	protein_coding	225.043	444.746	49.2808	-2.84541	6.89379e-06	0.000160643	720.264	77.0108	141.838	1816.28	212.561	118.459	103.239	368.319	10.1711	4.96094	312.096	21.9875	10.395	43.6418	15.4039	13.1633	49.3411	11.647
ENSG00000157103	SLC6A1	3	10992724	11039247	46524	+	protein_coding	34.247	10.0052	53.6405	1.9647	0.00411009	0.0254555	0.951082	12.1975	59.3422	2.09597	0.494172	1.10883	3.31036	0.541142	33.8703	33.4022	13.3708	76.9946	226.202	22.1544	4.51683	102.013	11.0921	12.7895
ENSG00000157110	RBPMS	8	30384479	30572261	187783	+	protein_coding	279.352	91.7149	429.462	2.07664	3.71848e-06	9.74938e-05	84.8983	84.8885	217.331	33.5967	17.1649	58.3773	196.785	40.6767	291.292	327.855	41.7361	247.596	1545.42	292.677	248.355	651.677	320.884	327.13
ENSG00000157168	NRG1	8	31639386	32767959	1128574	+	protein_coding	190.654	359.582	55.5118	-2.23519	0.000465004	0.00477656	642.67	388.135	1112.29	58.2887	4.76686	27.4645	635.01	8.03036	105.799	84.2524	7.44445	66.0106	20.1838	65.167	22.479	76.1322	80.9884	26.661
ENSG00000157214	STEAP2	7	90167590	90238137	70548	+	protein_coding	134.453	13.8709	230.919	3.72453	2.0446e-17	5.94364e-14	11.0495	2.67809	31.9823	7.59622	0	15.4595	18.7746	23.4273	426.985	258.533	83.0983	268.116	235.063	203.669	154.404	269.595	105.24	304.482
ENSG00000157368	IL34	16	70579895	70660682	80788	+	protein_coding	30.5421	6.63296	49.6695	2.70992	4.22663e-08	2.53336e-06	3.65251	3.18412	14.1899	6.71418	0	4.8805	17.2872	3.15522	37.9579	32.2789	0	25.0839	126.642	52.3823	62.5171	93.0743	39.5242	27.2337
ENSG00000157404	KIT	4	54657918	54740715	82798	+	protein_coding	29.8209	10.1687	45.5427	1.92824	0.000335001	0.00364908	2.48424	17.1123	36.379	1.03786	5.52287	2.94711	14.14	1.72592	71.9333	33.2917	11.6379	52.7523	56.5481	82.1246	27.1796	30.6183	79.3433	9.99777
ENSG00000157423	HYDIN	16	70807378	71230722	423345	-	protein_coding	15.2735	4.10855	24.2055	2.31906	2.81785e-05	0.000496829	2.80555	3.64728	3.81562	2.45006	5.16401	1.25074	12.9569	0.778177	26.3578	13.4526	15.448	11.6318	10.8985	11.1387	1.85932	61.0005	83.3525	6.91488
ENSG00000157445	CACNA2D3	3	54122547	55074557	952011	+	protein_coding	5.74811	2.57851	8.2838	1.52806	0.00231072	0.0165348	2.73089	1.50411	2.06446	5.61272	1.46007	2.12256	4.33382	0.799421	6.25451	17.9829	4.17073	7.04579	3.7397	1.31141	8.77153	2.69816	18.5411	12.3222
ENSG00000157542	KCNJ6	21	37607376	37916446	309071	-	protein_coding	9.05383	3.16601	13.7641	1.86606	0.000694569	0.00656766	0	1.27999	7.88107	2.36082	3.18311	3.57117	4.87336	2.17854	13.6355	6.72355	0	29.7132	21.451	9.46651	4.84905	27.9409	16.6583	7.20277
ENSG00000157600	TMEM164	X	110002631	110182734	180104	+	protein_coding	334.925	462.968	232.491	-1.0057	2.8551e-05	0.000501876	381.836	309.753	449.058	555.305	372.445	781.82	419.654	433.875	135.912	197.401	409.43	242.139	155.752	302.089	299.71	200.757	130.713	251.004
ENSG00000157613	CREB3L1	11	46277661	46321422	43762	+	protein_coding	104.003	24.0679	167.951	2.43434	1.80451e-05	0.000348262	14.3004	0	106.406	14.2135	2.20873	8.84388	27.5525	19.0183	88.0259	330.176	23.9774	193.921	171.42	129.882	70.4621	96.9387	202.209	372.503
ENSG00000157654	PALM2-AKAP2	9	109780309	110172512	392204	+	protein_coding	170.142	36.4386	277.104	2.35152	0.000339888	0.00370058	47.8203	2.06719	152.707	0	0	29.4781	36.7871	22.6492	160.655	282.417	60.0696	158.178	1043.47	143.144	162.336	321.376	281.747	157.647
ENSG00000157782	CABP1	12	120640552	120667324	26773	+	protein_coding	3.42778	1.15897	5.24282	2.02224	0.000774025	0.00714882	1.32279	2.67429	1.09348	0	2.06192	0.29865	0	1.82065	0	3.37366	3.5035	2.38769	16.2561	4.46282	5.06558	6.88091	8.70109	1.79687
ENSG00000157827	FMNL2	2	152335237	152649834	314598	+	protein_coding	1134.82	1590.9	769.951	-1.08343	6.24008e-05	0.000945403	1477.8	2332.42	680.646	1881.01	1642.03	1771.73	1096.87	1844.72	546.265	679.698	1789.37	839.671	504.096	659.863	906.025	578.832	600.995	594.693
ENSG00000158062	UBXN11	1	26281328	26318363	37036	-	protein_coding	244.86	374.285	141.32	-1.42745	3.05904e-09	2.83236e-07	247.215	426.72	225.121	366.115	377.183	441.903	446.885	463.137	109.822	102.107	270.971	114.943	77.3986	118.828	149.157	124.28	142.323	203.368
ENSG00000158246	FAM46B	1	27005020	27012836	7817	-	protein_coding	11.1367	3.06042	17.5978	2.26064	1.6669e-05	0.000325486	0	2.55998	3.94053	1.57388	0.795777	2.38078	9.74672	3.48566	6.81777	13.4471	0	7.9997	79.607	22.483	7.27357	11.7646	20.8229	5.76222
ENSG00000158258	CLSTN2	3	139935185	140577397	642213	+	protein_coding	31.8065	11.7944	47.8162	1.80534	0.00144172	0.0114471	22.6079	5.76434	23.6981	7.74425	0	0.974697	27.1343	6.43166	100.64	2.75264	9.61122	44.9856	20.6867	54.2586	23.8596	38.5316	163.934	18.9019
ENSG00000158286	RNF207	1	6205475	6221299	15825	+	protein_coding	52.1924	30.0498	69.9064	1.22235	0.00015826	0.00199269	47.862	8.01165	26.4062	18.3447	17.8408	49.2573	49.0062	23.6693	104.355	65.8117	58.7376	60.1512	42.7405	35.1191	49.3663	85.4742	139.301	58.0084
ENSG00000158296	SLC13A3	20	46557823	46684467	126645	-	protein_coding	7.3141	2.94057	10.8129	1.50234	0.00925485	0.0469426	8.70996	0.779335	5.40012	0	0	1.94297	3.35312	3.33908	0	33.1703	3.37164	15.7065	3.57559	10.636	5.98063	15.8528	2.53565	17.3002
ENSG00000158301	GPRASP2	X	102712176	102717733	5558	+	protein_coding	43.2541	26.7861	56.4285	1.03339	0.00383153	0.024148	25.6235	33.7371	35.3305	39.2999	16.1909	4.95402	32.553	26.6002	42.4561	124.573	17.0588	57.3315	89.5694	46.4405	31.3914	66.4399	51.722	37.303
ENSG00000158321	AUTS2	7	69598919	70793068	1194150	+	protein_coding	143.583	58.5048	211.646	1.6488	0.00340669	0.0220764	70.3587	41.767	204.068	13.8308	1.83068	31.8178	86.7419	17.6235	158.788	139.828	21.9927	181.914	120.129	130.171	105.534	743.644	283.348	231.113
ENSG00000158428	CATIP	2	218356856	218368099	11244	+	protein_coding	11.3819	20.8664	3.79431	-2.29479	5.63923e-06	0.000136185	16.1117	16.1334	3.99328	8.6289	16.7896	44.7626	18.8345	41.6776	2.39158	7.64231	6.86185	5.19591	4.33461	0.830182	1.70098	0	2.92176	6.06393
ENSG00000158458	NRG2	5	139846779	140043299	196521	-	protein_coding	3.04336	0.977692	4.69589	2.11919	0.000230133	0.00271398	1.97242	0.321207	0.56187	0.765933	0	2.00586	1.20993	0.984314	11.4883	0	0	3.85139	7.37354	4.00987	9.89783	5.45456	0	4.88348
ENSG00000158517	NCF1	7	74773962	74789315	15354	+	protein_coding	438.814	684.145	242.55	-1.44885	0.000248717	0.00288775	671.221	613.325	373.002	836.733	181.194	1752.26	411.946	633.471	236.058	133.554	501.23	188.556	124.18	338.001	345.936	70.6627	157.718	329.601
ENSG00000158710	TAGLN2	1	159918107	159925732	7626	-	protein_coding	2877.62	3937.47	2029.74	-1.02534	2.15197e-06	6.38344e-05	3630.55	3888.54	4091.64	4177.9	2971.41	3966.53	4246.51	4526.7	1309.24	1876.01	3858.88	2160.29	1371.52	1833.06	1820.26	1332.3	1424.96	3310.92
ENSG00000158715	SLC45A3	1	205657851	205680459	22609	-	protein_coding	52.7467	75.5859	34.4754	-1.15658	4.66534e-06	0.000117548	36.4408	81.5396	46.463	80.7496	75.0939	92.4463	75.6067	116.347	18.342	46.9487	38.9911	38.9763	24.8784	30.9391	22.0215	35.9894	49.864	37.8036
ENSG00000158747	NBL1	1	19640554	19658456	17903	+	protein_coding	757.222	289.351	1131.52	1.8318	6.07018e-05	0.000925692	327.612	80.1104	486.62	145.809	91.1529	267.759	481.927	433.816	758.809	487.347	349.451	1460.12	886.889	496.992	419.373	987.965	1392.27	4075.97
ENSG00000158769	F11R	1	160995211	161021348	26138	-	protein_coding	506.604	763.982	300.701	-1.41239	5.46068e-08	3.1258e-06	659.774	749.614	651.334	924.352	955.777	683.647	497.593	989.767	226.97	184.149	699.073	398.878	206.085	374.176	276.638	156.095	149.379	335.569
ENSG00000158859	ADAMTS4	1	161184308	161199056	14749	-	protein_coding	169.975	43.3152	271.304	2.33128	3.64825e-05	0.000611266	26.7065	4.42681	141.601	30.7009	2.20174	10.9785	84.6789	45.2265	101.165	153.758	69.2048	371.641	79.8999	454.216	146.675	305.341	188.608	842.526
ENSG00000159167	STC1	8	23841915	23854807	12893	-	protein_coding	51.6369	8.11151	86.4573	2.92438	1.36261e-07	6.57443e-06	0.977097	7.34945	6.68207	0	1.52307	21.6885	11.1563	15.5157	23.1222	135.118	34.1222	143.405	14.1458	74.1963	47.2803	64.7353	79.7074	248.74
ENSG00000159212	CLIC6	21	34669389	34718227	48839	+	protein_coding	30.9103	18.4111	40.9096	1.32979	0.00875652	0.0449441	22.4717	6.4025	17.5205	72.4273	0	5.35888	8.28801	14.8199	54.5639	10.0893	11.7428	68.5961	24.3208	74.5785	43.6588	54.4329	29.1637	37.9497
ENSG00000159251	ACTC1	15	34788096	34796139	8044	-	protein_coding	110.613	14.411	187.574	2.94658	1.50972e-05	0.000299575	3.95951	18.2723	31.8196	26.1741	0	7.72423	22.7832	4.55514	0	225.271	8.70475	70.7973	1411.71	21.4994	50.3434	41.2722	12.4936	33.6506
ENSG00000159314	ARHGAP27	17	45393902	45434421	40520	-	protein_coding	383.052	544.203	254.131	-1.09304	3.69676e-05	0.000618502	384.49	421.585	349.595	406.274	449.934	814.936	681.98	844.827	282.928	147.269	320.013	180.093	149.821	235.991	205.5	226.174	491.489	302.034
ENSG00000159339	PADI4	1	17308195	17364004	55810	+	protein_coding	33.617	64.9886	8.51976	-2.75207	1.82038e-06	5.53394e-05	7.24875	6.79834	67.3261	191.359	36.0192	62.3147	36.943	111.899	0	21.5904	19.5732	1.39375	3.1094	4.32942	4.14376	0.896738	13.3732	16.7878
ENSG00000159403	C1R	12	7080209	7092607	12399	-	protein_coding	1678.82	323.031	2763.45	2.80744	5.95606e-08	3.35385e-06	172.293	67.8636	1136.27	199.516	10.6658	168.979	595.093	233.565	2728.42	3213.64	279.84	3624.88	2156.06	3871.37	2351.95	2501.34	2380.91	4526.11
ENSG00000159423	ALDH4A1	1	18871430	18902781	31352	-	protein_coding	104.267	173.438	48.931	-1.74376	1.39178e-06	4.43387e-05	169.821	133.961	75.3925	346.844	134.651	87.5438	117.873	321.414	41.7833	27.497	73.1978	39.9354	86.1341	52.9593	41.7315	23.4657	14.3118	88.294
ENSG00000159720	ATP6V0D1	16	67438014	67481237	43224	-	protein_coding	619.309	857.592	428.683	-1.00711	6.5492e-06	0.000154122	639.388	875.906	629.638	878.007	945.306	863.156	781.545	1247.79	264.354	389.413	523.335	490.626	368.497	445.884	454.977	200.985	410.392	738.373
ENSG00000159761	C16orf86	16	67666816	67668758	1943	+	protein_coding	19.11	26.9498	12.8382	-1.08498	0.000132407	0.00172895	24.1023	20.1233	25.9775	27.9551	30.7943	24.0994	30.1784	32.3678	23.0902	4.42959	11.7629	12.9014	9.37027	22.4746	12.6547	4.48311	9.40294	17.8123
ENSG00000159784	FAM131B	7	143353400	143362770	9371	-	protein_coding	40.0073	66.5886	18.7423	-1.70927	0.00129321	0.0105902	76.1956	8.19015	10.154	185.856	83.279	38.9288	41.5027	88.6034	4.10996	43.0214	32.6667	3.18041	29.1995	5.48853	14.4389	15.006	26.6475	13.6638
ENSG00000159788	RGS12	4	3293028	3439913	146886	+	protein_coding	255.677	379.335	156.751	-1.34502	2.21442e-10	3.10232e-08	349.952	462.557	307.765	498.105	317.343	296.028	300.296	502.631	269.646	132.566	224.702	135.13	126.578	120.666	73.7208	160.745	156.201	167.556
ENSG00000160145	KALRN	3	124080023	124726325	646303	+	protein_coding	243.739	91.2417	365.736	1.90434	4.89811e-06	0.000121829	51.1568	45.2868	108.895	99.5603	25.2284	195.353	94.4532	110	199.143	268.507	131.797	245.486	652.345	222.141	135.7	1027.64	592.645	181.959
ENSG00000160161	CILP2	19	19538248	19546659	8412	+	protein_coding	114.814	36.2641	177.655	1.90755	0.00524372	0.0307096	2.48863	3.1198	205.323	4.60334	1.55168	23.7916	7.60201	41.6328	73.1164	22.9428	4.90458	173.812	392.792	101.523	9.45511	146.24	52.7831	798.979
ENSG00000160211	G6PD	X	154531391	154547572	16182	-	protein_coding	298.852	436.486	188.745	-1.2033	3.57118e-07	1.42946e-05	420.273	266.958	375.449	705.162	403.873	432.65	390.428	497.09	124.685	122.967	303.452	166.356	179.844	229.368	160.085	119.488	185.754	295.452
ENSG00000160213	CSTB	21	43772511	43776445	3935	-	protein_coding	1661.81	2250.92	1190.52	-1.02645	0.00719825	0.038949	2058.8	2246.7	997.525	3488.17	2778.85	2639.41	1081.78	2716.13	647.921	1008.21	3826.81	1269.46	323.685	986.478	1514.55	299.508	709.516	1319.1
ENSG00000160307	S100B	21	46598962	46605208	6247	-	protein_coding	75.7207	124.707	36.5317	-1.5656	0.00142193	0.0113258	484.481	19.2056	63.189	190.083	100.467	24.0045	53.9001	62.3249	27.2793	105.599	40.4429	24.0063	11.6323	61.6702	56.5925	14.9513	8.73295	14.4099
ENSG00000160469	BRSK1	19	55282072	55312533	30462	+	protein_coding	15.9339	3.83607	25.6122	2.44901	5.72708e-07	2.10409e-05	3.29444	1.93522	10.5076	0	0.601567	4.94931	4.78922	4.61121	9.72542	34.8636	7.60579	33.1255	27.9016	18.3523	7.68318	53.3191	36.1808	27.3643
ENSG00000160570	DEDD2	19	42198598	42220140	21543	-	protein_coding	173.552	239.377	120.892	-1.01805	0.000215623	0.00257684	149.636	200.994	137.916	168.668	226.737	486.959	203.782	340.326	127.047	82.1424	180.974	122.619	84.8021	122.052	120.482	111.255	55.119	202.432
ENSG00000160712	IL6R	1	154405193	154469450	64258	+	protein_coding	607.929	874.22	394.897	-1.1762	0.00022189	0.00263817	507.418	622.7	450.321	955.971	769.76	1473.81	864.969	1348.82	350.53	272.418	511.88	375.022	177.859	368.129	324.622	242.825	295.449	1030.23
ENSG00000160801	PTH1R	3	46877746	46903799	26054	+	protein_coding	12.8084	4.2284	19.6725	1.91827	0.00158021	0.0123114	3.13757	0	18.3283	8.25663	0	1.78189	1.99673	0.326105	37.3594	9.88939	7.07918	11.7664	37.1091	15.4285	24.8138	30.0579	9.04992	14.1711
ENSG00000160877	NACC1	19	13118103	13141141	23039	+	protein_coding	438.327	629.894	285.073	-1.16265	9.48351e-06	0.000207673	534.833	359.757	580.729	852.629	503.654	753.315	657.17	797.066	216.408	214.531	409.438	324.664	274.854	338.842	162.436	129.69	243.616	536.252
ENSG00000161091	MFSD12	19	3538261	3574290	36030	-	protein_coding	897.843	1268.79	601.082	-1.11564	0.000268398	0.00306726	1350.49	572.758	750.387	2055.59	1499.7	1493.09	883.111	1545.23	260.177	496.158	1385.1	538.633	361.708	509.897	585.734	373.824	460.551	1039.04
ENSG00000161243	FBXO27	19	38990714	39032785	42072	-	protein_coding	11.7063	4.74328	17.2767	1.74582	0.000554598	0.00549548	6.72932	2.21268	6.55899	2.38063	0.476843	2.96733	11.9359	4.6846	10.6526	26.9299	0	9.32994	32.4356	8.42598	14.6692	16.5452	12.5986	41.1802
ENSG00000161249	DMKN	19	35497220	35513658	16439	-	protein_coding	12.6958	1.90498	21.3285	2.68479	0.000121154	0.00161465	0.644177	0	8.50176	0	0.502061	0	1.0792	4.51264	5.18756	14.3094	0	22.8198	22.8854	17.7789	0.764823	36.7678	67.0013	25.7702
ENSG00000161381	PLXDC1	17	39063303	39154394	91092	-	protein_coding	108.505	36.0394	166.477	1.99859	0.000162824	0.00204352	24.7961	36.7439	136.851	5.67054	2.75058	13.8179	26.5073	41.1778	127.46	259.64	21.6514	168.048	207.411	35.1728	83.7773	323.783	226.523	211.3
ENSG00000161640	SIGLEC11	19	49948985	49961172	12188	-	protein_coding	34.8782	53.7186	19.8059	-1.36748	0.00108155	0.0092201	36.8385	30.7831	10.5186	40.8332	89.8476	42.1634	83.5606	95.2037	14.2684	2.77938	32.3835	8.50349	15.854	21.0846	26.5445	14.7258	27.7621	34.1531
ENSG00000161643	SIGLEC16	19	49969673	49975814	6142	+	transcribed_unprocessed_pseudogene	29.6253	46.2269	16.344	-1.49072	5.61293e-05	0.000868491	28.8479	33.9593	14.7524	45.2362	128.788	31.7705	49.0971	37.364	15.4737	11.8921	40.0401	10.8271	16.0195	15.6972	12.865	7.80314	19.5967	13.2251
ENSG00000161905	ALOX15	17	4630902	4642294	11393	-	protein_coding	21.3497	30.1675	14.2954	-1.19752	0.00783849	0.0413642	54.1115	15.4725	52.1211	18.3667	16.6162	23.6155	9.85066	51.1861	14.6858	31.3848	23.5271	25.9822	5.23028	16.5707	17.7298	5.97513	0	1.86787
ENSG00000161911	TREML1	6	41149342	41154337	4996	-	protein_coding	28.6746	49.8845	11.7066	-1.94511	1.15567e-05	0.000241042	40.7061	45.562	8.34774	63.7252	58.916	28.0393	64.1407	89.6392	0	4.89087	36.6435	6.5084	13.3299	9.75925	12.1051	11.9627	14.1994	7.66701
ENSG00000161921	CXCL16	17	4733526	4739922	6397	-	protein_coding	1720.3	2681.5	951.335	-1.4955	1.25001e-05	0.00025733	2304.31	1813.19	1109.84	3734.75	3675.99	2999.67	1725.18	4089.12	366.897	527.215	2315.83	783.227	425.48	790.028	1273.94	729.091	689.454	1612.19
ENSG00000162066	AMDHD2	16	2520357	2531422	11066	+	protein_coding	190.56	268.18	128.463	-1.05967	3.79923e-06	9.93427e-05	225.876	258.069	124.865	227.339	219.779	372.314	324.894	392.306	152.397	118.098	137.497	119.138	97.4172	98.198	110.617	104.741	165.474	181.056
ENSG00000162073	PAQR4	16	2969245	2973489	4245	+	protein_coding	121.989	186.922	70.0428	-1.40115	1.07526e-07	5.41261e-06	212.752	135.881	161.156	183.79	183.669	159.042	204.448	254.642	32.9448	50.5582	124.93	65.8385	34.4634	54.5826	109.674	48.7308	71.1961	107.51
ENSG00000162144	CYB561A3	11	61348745	61362299	13555	-	protein_coding	379.308	555.409	238.426	-1.26002	2.47711e-10	3.38868e-08	517.362	417.306	412.613	631.705	735.011	546.252	451.52	731.503	230.189	225.739	288.515	167.472	255.348	363.166	298.947	177.388	115.372	262.129
ENSG00000162188	GNG3	11	62707658	62709201	1544	+	protein_coding	1.98786	3.3808	0.873501	-1.77657	0.00742706	0.0397615	4.59466	2.55998	0.875674	3.9347	2.38733	5.95195	1.94934	4.79278	6.81777	0	0	0	0.476689	0	0	0	0	1.44055
ENSG00000162267	ITIH3	3	52794768	52809009	14242	+	protein_coding	28.2437	6.83544	45.3703	2.3418	2.98446e-05	0.000521462	4.25026	1.74088	10.4521	11.071	0	7.50141	6.06026	13.6077	17.4866	21.5775	0	14.109	191.783	63.3616	30.5516	78.4198	22.6565	13.7567
ENSG00000162337	LRP5	11	68312609	68449275	136667	+	protein_coding	243.34	113.864	346.921	1.44562	0.002322	0.01659	124.719	58.0284	413.763	62.9424	31.8246	23.6364	161.151	34.8495	351.959	157.035	74.0574	240.807	944.367	488.953	145.442	452.027	235.997	378.565
ENSG00000162366	PDZK1IP1	1	47183593	47191044	7452	-	protein_coding	4.76712	8.45572	1.81625	-2.01808	0.00202142	0.0148767	0.513338	2.91044	15.5306	8.02433	0	4.87207	6.0736	29.7213	3.86222	3.80884	1.89987	0	0	4.30499	0	1.66614	0	2.62043
ENSG00000162373	BEND5	1	48727523	48776969	49447	-	protein_coding	4.58263	1.20656	7.2835	2.49526	6.46274e-06	0.000152586	2.65733	4.65368	0.954279	0	0	0.912326	0	0.474818	5.51002	17.8485	2.71045	7.04896	8.47554	7.73721	4.98488	7.13097	6.73151	4.65694
ENSG00000162383	SLC1A7	1	53087179	53142632	55454	-	protein_coding	8.64782	5.35368	11.2831	1.28493	0.00543964	0.0316261	2.42119	11.799	1.34534	12.8961	0.815059	2.12186	4.29061	7.14023	10.4744	3.44323	0	13.262	27.2849	6.05993	4.96654	19.076	15.6854	12.5788
ENSG00000162390	ACOT11	1	54542257	54639192	96936	+	protein_coding	180.71	264.778	113.455	-1.27984	5.16503e-07	1.93116e-05	261.392	282.839	170.302	223.67	276.226	190.123	305.002	408.673	122.138	97.1521	230.076	137.293	46.4712	78.2446	119.615	133.144	76.8493	93.5661
ENSG00000162409	PRKAA2	1	56645322	56715335	70014	+	protein_coding	42.3399	13.2094	65.6442	1.81739	0.00434408	0.0265578	34.2197	18.568	33.7283	2.36186	0	1.78637	14.139	0.871797	30.6934	20.1795	1.67761	34.2995	333.828	41.4342	19.4047	86.8019	70.829	17.2942
ENSG00000162433	AK4	1	65147549	65232145	84597	+	protein_coding	397.352	224.397	535.715	1.17922	0.00448002	0.0271675	192.959	60.0059	279.917	169.632	304.177	577.284	97.796	113.404	199.558	567.644	1154.94	573.116	839.039	569.953	754.583	182.857	128.765	386.7
ENSG00000162458	FBLIM1	1	15756607	15786594	29988	+	protein_coding	551.817	259.048	786.032	1.44647	0.00948668	0.0477744	158.885	226.214	838.256	62.0131	22.9069	37.5787	689.941	36.5893	381.428	882.674	43.5943	387.724	3056.94	661.904	256.137	832.921	787.761	569.239
ENSG00000162511	LAPTM5	1	30732469	30757820	25352	-	protein_coding	8910.6	13003.3	5636.45	-1.26726	0.000369408	0.00395714	11125.4	11188.3	5523.03	21464.8	16993.9	14011.9	7951.27	15767.8	3135.24	4280.54	16192.7	4542.57	1606.58	5808.44	7406.58	2332.4	4164.26	6895.24
ENSG00000162522	KIAA1522	1	32741885	32774970	33086	+	protein_coding	188.193	289.653	107.025	-1.41752	1.10346e-07	5.51872e-06	334.018	254.374	318.684	357.144	178.211	263.707	394.378	216.71	121.7	52.2575	240.73	115.598	63.6383	105.614	91.1251	114.291	92.3332	72.9581
ENSG00000162543	UBXN10	1	20186085	20196048	9964	+	protein_coding	33.2992	60.7361	11.3497	-2.27863	4.42026e-06	0.000111737	60.7516	96.6393	13.5729	132.993	20.6902	30.9501	53.607	76.6845	13.6355	13.4471	30.1837	12.571	0.953377	9.46651	2.42452	11.7646	4.16458	14.8857
ENSG00000162545	CAMK2N1	1	20482391	20486220	3830	-	protein_coding	26.0626	5.76986	42.2967	2.5408	1.3367e-06	4.309e-05	13.1215	0.548315	15.7578	4.04526	0	3.56952	5.01029	4.10621	26.285	60.4839	5.74663	76.3703	34.3058	55.7591	16.6177	45.3568	21.408	80.6339
ENSG00000162551	ALPL	1	21509372	21578412	69041	+	protein_coding	153.816	269.455	61.3054	-1.83735	0.00100885	0.00871214	90.6931	140.834	1060.29	87.9909	12.3814	88.7496	570.939	103.763	66.1487	44.3363	10.9155	75.7374	14.8334	56.9289	32.1904	40.6467	90.8139	180.503
ENSG00000162576	MXRA8	1	1352689	1361777	9089	-	protein_coding	384.434	142.239	578.19	1.833	0.000385649	0.00410277	44.2512	30.9262	482.195	52.6529	26.0277	179.631	222.512	99.7173	274.984	467.54	37.1684	721.25	911.281	505.019	286.923	833.731	502.503	1241.5
ENSG00000162614	NEXN	1	77888513	77943895	55383	+	protein_coding	189.647	34.1794	314.021	3.08384	3.5586e-13	1.50471e-10	40.2834	44.0457	53.2701	39.1234	4.7254	18.8632	51.7905	21.3334	190.671	325.227	21.6133	197.73	991.511	178.117	181.556	521.657	350.224	181.907
ENSG00000162616	DNAJB4	1	77979175	78017964	38790	+	protein_coding	175.173	79.6476	251.593	1.60479	1.54962e-05	0.000305666	84.624	102.921	184.669	60.2089	53.1828	54.3658	79.011	18.1987	211.674	243.867	92.2279	397.607	458.663	177.618	87.6944	237.193	340.174	269.21
ENSG00000162692	VCAM1	1	100719742	100739045	19304	+	protein_coding	1127.69	356.378	1744.75	2.02899	0.000267181	0.00305485	251.329	309.166	1357.21	86.7774	19.0989	56.3577	681.342	89.7425	1443.98	3026.95	150.961	3024.02	1261.39	2474.24	1095.29	1429.45	1488.97	2052.24
ENSG00000162722	TRIM58	1	247857199	247878205	21007	+	protein_coding	32.3104	61.4153	9.02645	-2.42533	8.39903e-10	9.65135e-08	20.4207	90.2393	35.9026	91.2851	23.8733	24.9982	68.2271	136.376	3.40888	13.4471	5.03062	5.71407	24.3111	5.91657	2.42452	11.7646	0	18.247
ENSG00000162733	DDR2	1	162631373	162787400	156028	+	protein_coding	594.852	166.777	937.313	2.28093	5.74959e-06	0.000138562	130.969	134.163	632.764	87.8844	10.7245	60.9504	237.167	39.5933	594.258	971.651	109.299	961.394	2520.68	826.143	541.053	1189.66	692.662	966.33
ENSG00000162745	OLFML2B	1	161983192	162023854	40663	-	protein_coding	523.763	307.697	696.616	1.179	0.00102037	0.0088018	254.505	67.0245	387.421	126.076	394.786	767.025	290.737	174.001	552.228	715.252	258.381	956.779	746.821	651.487	403.587	730.292	831.832	1119.5
ENSG00000162747	FCGR3B	1	161623196	161631963	8768	-	protein_coding	189.799	312.45	91.6791	-1.70286	7.33293e-05	0.00107457	76.8755	236.23	217.289	472.819	174.95	591.619	205.045	524.771	122.899	141.128	75.1118	102.8	48.4146	83.2943	98.4043	5.2177	78.49	161.031
ENSG00000162804	SNED1	2	240998838	241095568	96731	+	protein_coding	294.174	161.849	400.034	1.2108	0.00974199	0.0486702	137.744	66.2417	521.71	72.9565	55.4617	88.3442	262.281	90.0525	602.938	274.973	62.0505	427.889	315.313	287.857	101.836	827.025	467.171	633.289
ENSG00000162849	KIF26B	1	245154985	245709431	554447	+	protein_coding	341.129	56.7882	568.602	2.88073	1.96615e-07	8.79321e-06	35.4701	26.2385	170.013	15.8408	26.7001	4.39393	93.1533	82.4965	834.599	865.582	68.459	997.964	88.2791	651.699	211.137	107.134	502.988	1358.18
ENSG00000162878	PKDCC	2	42048020	42058528	10509	+	protein_coding	66.9326	21.0942	103.603	2.17351	1.26954e-06	4.15253e-05	7.62311	36.2799	27.4769	20.7486	4.89756	6.02063	28.8599	36.8467	36.4812	123.249	14.7643	20.92	414.16	60.0996	35.2097	189.153	60.7535	81.2439
ENSG00000162944	RFTN2	2	197568224	197676045	107822	-	protein_coding	76.2007	17.1388	123.45	2.63955	2.29482e-09	2.1783e-07	24.4752	19.7194	55.7996	9.09141	4.59675	10.1884	8.58699	4.65289	128.375	127.853	67.8041	74.337	297.543	103.301	42.0153	182.754	137.005	73.5132
ENSG00000162975	KCNF1	2	10911937	10914225	2289	+	protein_coding	15.0006	29.35	3.52107	-2.3286	0.000134435	0.00174368	28.589	30.0798	5.25404	98.3675	3.97889	1.19039	14.6201	52.7206	3.40888	0	5.03062	5.71407	11.4405	2.36663	4.84905	0	0	2.40092
ENSG00000162981	FAM84A	2	14632686	14650814	18129	+	protein_coding	11.4843	4.8282	16.8092	1.64159	0.00616704	0.0348277	5.48226	3.28337	13.0961	9.76392	0	0	6.14918	0.85071	20.188	6.5638	6.54812	52.4199	9.13537	6.76336	15.1626	5.74253	7.18659	38.3814
ENSG00000162989	KCNJ3	2	154698299	154858352	160054	+	protein_coding	8.4621	0.545768	14.7952	3.48968	1.33455e-06	4.309e-05	0.818572	1.02618	0	0	0.637981	0.477172	1.40624	0	2.73293	46.5348	0	20.1565	36.583	3.79469	0	30.7794	6.67756	0.692803
ENSG00000162997	PRORSD1P	2	55282319	55284522	2204	+	transcribed_unitary_pseudogene	22.1143	30.2465	15.6086	-1.06936	0.00853178	0.0441162	27.6599	44.0608	7.5127	19.2871	32.5106	44.5967	29.0072	37.337	12.9595	31.0545	25.024	11.2052	7.78985	6.76803	11.8862	30.8934	14.5814	3.92349
ENSG00000162998	FRZB	2	182833275	182867162	33888	-	protein_coding	268.102	9.35077	475.102	4.66998	5.96662e-15	5.55039e-12	3.0631	3.83997	27.5837	7.8694	0	3.57117	25.8288	3.04995	235.213	80.6826	1.67687	133.709	2950.23	483.976	143.047	413.231	254.04	55.2213
ENSG00000163013	FBXO41	2	73254682	73284431	29750	-	protein_coding	162.089	228.625	108.86	-1.24595	5.42545e-06	0.000132225	223.401	179.049	135.855	250.91	230.523	240.383	245.223	323.653	90.6546	166.584	244.655	68.8848	40.6415	135.448	111.144	50.0165	67.6424	112.928
ENSG00000163017	ACTG2	2	73892314	73919865	27552	+	protein_coding	338.741	26.0639	588.882	3.7896	1.50737e-10	2.27633e-08	5.30497	5.12686	67.0747	48.3538	0	28.5418	40.0456	14.0631	154.038	502.88	12.8972	329.038	3618.9	281.664	181.105	286.861	317.193	204.245
ENSG00000163040	CCDC74A	2	131527675	131533666	5992	+	protein_coding	13.7171	7.91212	18.3611	1.2123	0.00754829	0.0402553	2.97794	9.45992	6.92127	11.3499	8.45218	0	19.9315	4.20423	11.0148	24.5555	9.94056	24.1835	11.3342	17.8302	13.7097	12.7902	20.1229	38.1289
ENSG00000163053	SLC16A14	2	230034974	230068999	34026	-	protein_coding	11.4722	3.54327	17.8153	1.9036	0.00244375	0.0172374	5.60367	3.22034	10.8133	0	0	0	8.46334	0.245561	53.6886	5.07892	2.5334	16.102	20.1617	14.6122	9.56508	14.9184	34.2459	7.24726
ENSG00000163064	EN1	2	118842171	118847678	5508	-	protein_coding	2.75505	0.555827	4.51442	2.02856	0.00334173	0.0217643	0	0.498539	2.04638	0	0	0.463641	0.759244	0.678809	0	0	1.30624	5.34133	3.34195	1.84354	0	1.14554	22.8143	9.35128
ENSG00000163083	INHBB	2	120346143	120351808	5666	+	protein_coding	25.6364	4.57456	42.4859	2.79407	2.19198e-06	6.49386e-05	2.55259	0	9.63242	0	1.59155	2.38078	16.0821	4.35707	17.0444	67.2355	1.67687	54.8551	86.7573	57.9824	29.0943	19.1175	29.1521	61.9438
ENSG00000163121	NEURL3	2	96497643	96508109	10467	-	protein_coding	8.02576	13.7319	3.46084	-1.75036	0.000316342	0.00347371	8.87942	3.45696	10.3848	13.3431	9.48349	37.0909	12.5015	14.7151	2.98807	0	5.40189	1.17851	3.84158	7.3138	7.11982	3.03302	0	3.73168
ENSG00000163145	C1QTNF7	4	15339818	15446166	106349	+	protein_coding	63.0125	19.6275	97.7205	2.02489	0.000238713	0.0027911	12.5014	3.2125	35.7342	6.17232	3.69211	70.1852	4.64147	20.8808	31.6319	98.4608	19.7765	81.603	333.557	73.4892	36.0869	134.235	45.1293	123.235
ENSG00000163221	S100A12	1	153373706	153375649	1944	-	protein_coding	14.7343	27.6381	4.41118	-2.29148	0.000115763	0.00155978	3.57362	3.19998	29.7729	84.9896	23.0775	19.0462	11.6961	45.7493	0	3.36178	8.38436	2.28563	2.86013	17.7497	2.42452	0	4.16458	2.88111
ENSG00000163347	CLDN1	3	190305701	190322475	16775	-	protein_coding	195.417	321.546	94.5144	-1.72663	4.52227e-07	1.73548e-05	192.633	564.511	167.148	432.607	231.116	50.5551	238.789	695.005	89.0912	125.514	161.214	60.8016	124.754	79.3618	65.6279	85.1026	93.2926	60.3839
ENSG00000163359	COL6A3	2	237324003	237414375	90373	-	protein_coding	7870.34	1537.47	12936.6	2.79976	1.87722e-09	1.86567e-07	1880.06	244.134	4871.78	1386.57	229.91	679.344	1915.86	1092.14	8945.74	24827	3286.07	21150.8	12934.8	12458.5	6715.46	11629	10436.9	16982
ENSG00000163393	SLC22A15	1	115976498	116070054	93557	+	protein_coding	95.8494	146.138	55.6183	-1.44096	0.000108536	0.0014786	165.838	219.369	36.5292	128.339	164.631	203.818	87.5151	163.065	26.4446	43.1155	174.58	73.1006	26.484	35.4295	60.2977	57.2355	29.7372	29.7581
ENSG00000163431	LMOD1	1	201896452	201946588	50137	-	protein_coding	605.55	27.0288	1068.37	4.41705	1.0442e-13	5.51909e-11	4.03303	6.95186	81.7158	19.4273	0	15.8692	53.4174	34.8156	245.735	551.072	13.2471	305.827	6002.67	761.867	234.63	1301.15	880.069	387.402
ENSG00000163453	IGFBP7	4	57030773	57110385	79613	-	protein_coding	3238.76	1283.6	4802.89	1.6898	0.00329638	0.0215425	895.249	896.17	4903.45	429.334	30.5082	219.488	2572.51	322.08	2970.29	6511.93	178.026	4411.23	14264.8	4250.2	2302.84	4399.42	3512.87	5227.3
ENSG00000163464	CXCR1	2	218162845	218166995	4151	-	protein_coding	47.5515	89.0117	14.3834	-2.39491	2.73024e-06	7.54091e-05	12.2524	30.0798	108.146	144.797	28.648	195.819	67.7397	124.612	6.81777	3.36178	41.9218	17.1422	7.15033	13.0165	26.6698	2.94115	4.16458	20.6479
ENSG00000163492	CCDC141	2	178830269	179050086	219818	-	protein_coding	22.1463	9.38973	32.3516	1.70525	0.000479866	0.00490332	10.6455	12.0139	19.9343	7.17463	1.13365	5.20919	16.635	2.37164	46.3822	17.9166	4.52057	20.364	9.48457	18.6501	16.712	62.9744	87.2374	39.2741
ENSG00000163531	NFASC	1	204828651	205022822	194172	+	protein_coding	85.0525	15.2525	140.893	2.96316	2.66789e-08	1.72346e-06	5.86436	14.5217	36.2986	6.56363	1.63446	10.5801	41.7739	4.7829	301.526	31.1318	6.96016	82.6118	62.5663	204.781	97.1515	361.774	134.621	125.801
ENSG00000163536	SERPINI1	3	167735243	167825568	90326	+	protein_coding	22.2776	9.2554	32.6954	1.62186	8.34383e-05	0.00118754	5.34483	11.2219	17.2892	9.30307	4.5402	11.7453	3.8266	10.7721	64.8535	21.321	1.88917	19.5605	62.9635	42.6447	32.7823	27.4147	39.9943	13.5307
ENSG00000163590	PPM1L	3	160755602	161078907	323306	+	protein_coding	280.297	399.844	184.658	-1.11503	1.81197e-05	0.000349414	338.064	481.369	306.538	364.751	349.988	318.142	404.589	635.313	132.619	98.3304	349.65	171.601	293.298	137.882	140.547	262.363	105.711	154.582
ENSG00000163629	PTPN13	4	86594315	86815171	220857	+	protein_coding	149.408	77.1758	207.193	1.42586	0.00017647	0.00218194	87.8731	48.3991	181.021	94.5985	21.2579	26.2679	122.024	35.9656	175.477	168.222	45.962	219.603	240.098	312.751	169.702	345.503	230.458	164.158
ENSG00000163637	PRICKLE2	3	64092242	64445476	353235	-	protein_coding	234.675	121.533	325.189	1.43425	0.00335787	0.0218374	139.311	182.069	276.935	72.6584	2.35194	34.8561	227.559	36.5252	283.523	223.016	43.5709	424.069	603.292	244.738	195.067	598.115	279.415	357.08
ENSG00000163638	ADAMTS9	3	64515654	64688000	172347	-	protein_coding	128.45	31.0351	206.382	2.44651	5.47896e-06	0.000133005	27.6455	17.6101	129.144	20.1724	0.892174	6.81918	37.7133	8.28364	171.786	256.879	29.4445	218.937	138.44	122.899	150.929	356.646	438.491	179.366
ENSG00000163687	DNASE1L3	3	58192257	58214697	22441	-	protein_coding	9.9426	2.26835	16.082	2.28842	0.000493143	0.00499936	3.653	1.88003	8.70683	0	0	0.762089	2.42279	0.722036	29.9172	5.571	0	9.88862	7.57439	46.7192	12.0534	20.5871	25.0757	3.43349
ENSG00000163697	APBB2	4	40810027	41216714	406688	-	protein_coding	387.492	239.198	506.127	1.0721	0.00129442	0.0105902	181.787	210.293	498.222	265.055	144.535	212.549	300.001	101.142	445.582	522.612	153.852	571.128	1003.21	332.16	272.48	836.796	367.105	556.346
ENSG00000163701	IL17RE	3	9902612	9916402	13791	+	protein_coding	27.0455	9.18322	41.3353	1.94599	1.21283e-05	0.000251386	8.7785	5.98044	18.5863	8.68513	9.17258	6.16606	10.3784	5.71834	52.466	29.4197	3.64809	29.9439	114.683	22.609	11.2101	63.6502	61.3051	24.418
ENSG00000163735	CXCL5	4	73995642	73998779	3138	-	protein_coding	1828.57	3491.19	498.477	-2.38575	0.00177221	0.013425	696.346	73.5994	78.3728	131.419	74.0073	26648.6	50.1956	176.897	170.444	521.075	3013.34	554.265	4.2902	105.315	363.679	51.4701	20.8229	180.069
ENSG00000163736	PPBP	4	73987038	73988197	1160	-	protein_coding	216.121	465.649	16.4986	-4.34315	3.40264e-12	9.89148e-10	25.0153	100.479	13.5729	649.226	47.7466	1651.67	202.244	1035.24	17.0444	33.6178	63.7212	4.57126	12.3939	5.91657	9.69809	4.41172	8.32917	5.28203
ENSG00000163737	PF4	4	73981077	73982124	1048	-	protein_coding	42.7922	94.0299	1.80207	-4.41526	1.0386e-10	1.71302e-08	2.04207	15.9999	5.69188	121.189	19.0987	94.0408	78.9485	415.229	0	0	5.03062	0	4.76689	0	0	2.94115	0	5.28203
ENSG00000163739	CXCL1	4	73869393	73871242	1850	+	protein_coding	136.733	217.417	72.1857	-1.52443	0.0080549	0.0422569	65.1417	42.7709	127.777	120.758	38.5742	1170.6	46.373	127.344	52.9497	231.924	61.1123	68.4247	3.62196	86.1264	91.228	11.392	39.172	75.9057
ENSG00000163749	CCDC158	4	76312997	76421868	108872	-	protein_coding	7.06229	1.45075	11.5515	2.93858	6.18612e-09	5.0127e-07	1.00645	0.420568	0.575443	2.06254	0	1.95564	4.4423	1.14307	19.7707	8.80243	0	7.96578	15.0779	3.59748	10.8699	23.0958	18.9811	7.35413
ENSG00000163751	CPA3	3	148865256	148897196	31941	+	protein_coding	26.3145	9.21231	39.9962	1.88881	0.000551667	0.00547804	4.38991	15.4092	20.7072	4.76136	2.73714	17.4014	7.54304	0.749325	85.0072	20.3403	8.6516	89.8891	12.9789	75.1759	14.6695	35.5906	50.3954	7.26336
ENSG00000163814	CDCP1	3	45082278	45146422	64145	-	protein_coding	545.559	760.221	373.829	-1.14926	0.00156232	0.0122252	713.298	673.772	329.488	856.061	1005.27	852.327	625.223	1026.33	174.01	325.881	997.087	438.856	75.866	291.12	238.048	125.67	319.729	752.023
ENSG00000163879	DNALI1	1	37556919	37566857	9939	+	protein_coding	23.1762	10.5437	33.2823	1.56093	0.00168603	0.0129236	24.014	6.44342	7.72688	23.9277	3.30784	2.63304	13.0839	3.2125	40.6139	82.6272	3.70911	16.6683	14.2226	28.596	12.5133	68.8954	44.7387	20.2386
ENSG00000163909	HEYL	1	39624153	39639945	15793	-	protein_coding	94.9164	12.0863	161.18	3.58573	1.14369e-16	1.89983e-13	6.12621	18.5599	22.3297	18.0996	2.38733	6.54714	12.1834	10.457	146.582	154.642	18.4456	151.994	197.349	125.431	75.1602	438.231	241.546	62.424
ENSG00000163914	RHO	3	129528640	129535169	6530	+	protein_coding	12.5939	22.0118	5.0596	-2.01114	0.00279773	0.0190302	82.1933	7.67994	9.63242	40.9209	4.77466	11.3087	3.89869	15.6855	3.40888	0	35.2143	1.14281	0	3.54994	4.84905	1.47057	0	0.96037
ENSG00000163923	RPL39L	3	187120948	187180908	59961	-	protein_coding	11.0587	6.77173	14.4883	1.06254	0.000901308	0.00800642	5.11474	6.29553	3.84145	7.66426	8.54982	5.21711	9.52867	7.96222	9.96006	11.5002	9.79895	5.56511	28.7944	16.2107	16.6507	9.19139	24.3361	12.875
ENSG00000163975	MELTF	3	196988621	197029816	41196	-	protein_coding	114.021	188.24	54.6451	-1.8769	2.11384e-06	6.30251e-05	151.504	91.8593	87.1288	214.873	410.224	104.99	139.743	305.597	31.8934	21.3606	197.622	39.5277	24.8626	34.8784	38.6191	17.2796	30.0739	110.334
ENSG00000163993	S100P	4	6693069	6697170	4102	+	protein_coding	10.2012	18.0854	3.89381	-1.8817	0.0081876	0.042789	1.16884	0.313563	8.01945	55.8532	10.9317	46.3321	1.11577	20.9488	0	1.64709	19.1962	0	3.27417	5.41845	3.56366	1.441	0	4.39757
ENSG00000164050	PLXNB1	3	48403854	48430051	26198	-	protein_coding	131.006	60.8469	187.133	1.50614	9.70538e-05	0.00134771	38.5898	39.2473	147.154	61.4745	21.215	39.3805	105.651	34.0625	165.358	148.459	48.2016	64.8385	518.997	64.8348	144.123	268.362	346.044	102.11
ENSG00000164056	SPRY1	4	123396795	123403760	6966	+	protein_coding	165.113	85.9203	228.468	1.34016	0.00528642	0.0309286	22.0768	81.8608	303.698	47.1035	4.96527	70.1112	94.0885	63.4585	223.714	189.645	48.2586	343.901	419.318	343.202	106.096	340.631	123.732	146.183
ENSG00000164066	INTU	4	127623271	127726737	103467	+	protein_coding	93.7737	49.3182	129.338	1.30867	2.68674e-05	0.000480551	49.8987	79.9509	34.9781	53.8028	33.37	48.306	24.5002	69.7388	201.012	157.426	122.306	169.686	77.3701	92.9045	50.0595	209.877	148.718	64.0207
ENSG00000164070	HSPA4L	4	127781821	127840733	58913	+	protein_coding	84.1821	42.3673	117.634	1.38989	0.0011867	0.00993446	60.8928	53.5574	72.3156	32.5335	26.4832	14.3342	44.3601	34.4618	85.3141	71.9436	20.2576	130.165	285.954	43.8951	25.0585	269.949	160.677	83.1269
ENSG00000164106	SCRG1	4	173384701	173406380	21680	-	protein_coding	33.6501	17.5627	46.52	1.34703	0.00150063	0.011826	27.5987	18.4737	11.8727	18.0547	20.2825	23.8327	11.9992	8.38742	21.4198	79.5978	21.6469	40.4955	152.441	17.3341	21.116	65.6	20.353	25.196
ENSG00000164112	TMEM155	4	121758933	121765427	6495	-	protein_coding	1.43584	0.049553	2.54486	2.89002	0.000329296	0.00359366	0	0	0	0	0	0	0.396424	0	0	2.73464	0	1.66297	5.05055	6.87779	0	2.0557	6.06011	1.00687
ENSG00000164114	MAP9	4	155342658	155376970	34313	-	protein_coding	66.8854	12.7648	110.182	2.91405	1.32024e-12	4.51521e-10	10.1403	12.5306	34.4024	9.18032	7.79023	10.7178	12.9231	4.43342	103.399	159.142	21.8232	107.765	150.427	64.6271	52.457	218.514	155.464	68.2026
ENSG00000164116	GUCY1A3	4	155666711	155732349	65639	+	protein_coding	316.626	40.7809	537.301	3.39389	8.46667e-12	2.23751e-09	18.2408	15.7108	105.78	48.0964	15.1477	15.7077	53.206	54.3582	639.359	691.723	15.0687	287.09	729.65	826.702	365.03	1077.02	632.802	108.572
ENSG00000164128	NPY1R	4	163323961	163344832	20872	-	protein_coding	10.2113	1.98213	16.7947	2.72907	1.9973e-05	0.000377908	3.42557	1.51576	0.641824	6.46044	0	0	1.42877	2.38465	29.5828	0	0	1.67525	49.1235	11.8633	14.1433	46.2066	11.598	3.75429
ENSG00000164161	HHIP	4	144646021	144745271	99251	+	protein_coding	399.226	826.34	57.534	-2.95051	4.05081e-05	0.00066342	382.511	979.696	2879.56	716.54	4.70211	13.0406	1622.79	11.883	47.6001	135.084	11.4302	15.0264	16.8421	11.7827	82.4636	11.817	224.917	18.3774
ENSG00000164171	ITGA2	5	52989326	53094779	105454	+	protein_coding	210.395	103.561	295.862	1.43463	0.000396461	0.00418905	88.6148	105.686	244.829	46.7241	39.9188	63.6384	182.65	56.4266	175.097	327.775	90.5877	243.391	202.776	254.056	190.739	157.761	409.614	906.825
ENSG00000164176	EDIL3	5	83940554	84384793	444240	-	protein_coding	879.545	136.292	1474.15	3.1023	5.1727e-09	4.35856e-07	14.9389	75.8018	610.445	80.0096	11.7816	101.669	127.276	68.4138	934.206	1842.57	122.019	1951.2	3542.82	1099.48	579.779	1678.1	1324.08	1667.22
ENSG00000164181	ELOVL7	5	60751791	60844389	92599	-	protein_coding	33.1383	54.5973	15.9711	-1.63135	0.00193179	0.0143579	13.3186	16.4197	12.1017	61.5027	11.8435	120.535	22.0687	178.989	36.2387	14.2951	7.1305	21.9348	5.48964	23.0548	14.9187	6.25326	17.7089	12.6866
ENSG00000164188	RANBP3L	5	36248434	36302114	53681	-	protein_coding	30.7421	5.78456	50.7082	2.66279	1.8319e-05	0.000352672	2.67552	0.838523	24.4298	8.78171	0	2.21399	5.43833	1.89861	114.122	12.505	10.9852	133.905	43.2056	48.7304	2.11299	32.8212	46.4739	62.2205
ENSG00000164197	RNF180	5	64165844	64372869	207026	+	protein_coding	63.7448	19.1038	99.4576	2.16073	8.07279e-05	0.00115818	21.2694	26.4711	57.9505	7.20075	1.45632	2.17849	32.6996	3.60429	81.1002	67.6749	3.06878	89.9312	188.462	59.081	80.2254	243.3	106.7	75.0319
ENSG00000164265	SCGB3A2	5	147870682	147882191	11510	+	protein_coding	6.25372	0.988916	10.4656	2.6071	0.000279933	0.00316363	0.507268	3.02837	1.66992	0	0	1.54033	1.16543	0	6.35225	32.2616	0	7.22656	31.1686	1.26175	0	19.8961	4.44065	2.04806
ENSG00000164294	GPX8	5	55160118	55167071	6954	+	protein_coding	148.489	52.7188	225.105	2.01523	7.04813e-06	0.000163911	39.7769	89.0138	146.309	38.6238	2.5523	16.7595	63.8885	24.8269	191.641	355.814	35.981	356.882	375.596	205.552	158.681	148.713	215.015	207.174
ENSG00000164318	EGFLAM	5	38258409	38465021	206613	+	protein_coding	26.0355	9.04017	39.6318	1.84487	0.00138976	0.0111462	19.9527	8.82719	29.9523	3.264	0.315105	0.437735	5.14506	4.42722	23.4525	64.3827	5.67276	59.7247	21.0392	70.6105	18.2318	36.4607	45.9523	50.791
ENSG00000164330	EBF1	5	158695916	159099761	403846	-	protein_coding	139.665	39.7303	219.612	2.20479	6.28983e-05	0.000951081	35.994	40.5159	160.051	21.6173	1.1911	8.47068	42.7303	7.27213	202.532	180.928	21.2314	209.09	533.119	253.929	107.442	440.964	164.095	82.7886
ENSG00000164483	SAMD3	6	130144315	130365425	221111	-	protein_coding	30.0264	10.973	45.2691	1.78493	0.00227868	0.0163466	20.4168	3.71928	22.8355	12.0001	1.03019	13.7069	13.5114	0.564056	100.711	70.7738	0.852197	42.4422	6.03798	51.3948	46.6325	49.2563	59.9078	24.6828
ENSG00000164484	TMEM200A	6	130365734	130443063	77330	+	protein_coding	87.002	16.9271	143.062	2.77588	8.02736e-08	4.29159e-06	13.9414	4.27608	68.7843	6.48967	1.77212	4.63906	23.8705	11.6434	79.7084	153.47	11.2027	191.403	151.314	176.607	124.26	127.24	195.044	220.37
ENSG00000164520	RAET1E	6	149883375	149898102	14728	-	protein_coding	4.60656	1.4304	7.14749	1.84404	0.00264138	0.0182009	0.621874	1.16939	3.86243	0	0.969357	1.45004	2.83931	0.530746	5.54653	7.07487	0	0.696046	9.03899	9.08419	4.36614	18.4578	16.0405	1.16985
ENSG00000164535	DAGLB	7	6409126	6484190	75065	-	protein_coding	219.722	313.973	144.322	-1.1524	2.48759e-06	7.17431e-05	220.659	286.71	190.798	233.912	300.452	402.991	390.332	485.933	99.5728	167.929	182.746	122.973	109.082	95.3905	82.4452	211.265	146.793	225.02
ENSG00000164604	GPR85	7	113078331	113087778	9448	-	protein_coding	24.7222	8.24957	37.9004	2.07961	3.14435e-07	1.2829e-05	9.88243	21.8337	7.5996	7.90962	1.14263	4.95697	8.17456	4.49699	87.222	57.3443	9.6311	46.0215	18.7507	30.277	40.6689	16.3804	34.9283	37.7794
ENSG00000164619	BMPER	7	33904911	34155872	250962	+	protein_coding	169.441	323.243	46.3994	-2.25599	0.000888569	0.00791745	324.839	267.33	1384.43	100.793	3.04523	16.0943	484.408	5.002	17.8925	40.4959	0	28.3982	35.1687	75.3751	12.7228	106.018	68.7346	79.1876
ENSG00000164620	RELL2	5	141636950	141641077	4128	+	protein_coding	33.4013	50.2047	19.9585	-1.54321	5.35073e-06	0.000130711	51.3934	33.6958	26.7003	54.229	32.9317	75.4437	54.6444	72.599	15.5433	20.111	44.8883	11.2713	5.81379	14.9896	9.14402	21.9071	38.3765	17.5402
ENSG00000164647	STEAP1	7	90154375	90164829	10455	+	protein_coding	33.1429	6.89968	54.1374	2.80906	9.61652e-15	7.45473e-12	3.65533	0	9.82024	15.495	8.06359	5.85974	7.10192	5.20162	82.5821	74.9143	34.6215	62.0252	25.7659	50.3141	57.4689	59.6617	35.891	58.1297
ENSG00000164659	KIAA1324L	7	86876906	87059699	182794	-	protein_coding	31.0118	13.8979	44.7029	1.5813	3.96587e-06	0.000102592	11.8929	13.4243	25.2299	5.20716	10.004	8.21188	22.3284	14.8846	52.736	16.3337	24.3378	47.577	37.4586	35.2348	18.0076	62.9278	104.477	47.9386
ENSG00000164675	IQUB	7	123452400	123535077	82678	-	protein_coding	3.55841	1.19541	5.44882	1.60635	0.00917502	0.0465985	2.6794	1.62037	0	1.16942	0	2.7066	0.376823	1.01071	7.53498	3.71542	0	2.65097	3.6859	0.914973	2.67958	9.70855	22.0057	1.5921
ENSG00000164684	ZNF704	8	80628451	80874781	246331	-	protein_coding	388.159	175.738	558.095	1.51697	0.00109974	0.00933418	181.197	154.616	468.509	47.1529	63.2446	67.0487	263.518	160.622	422.524	364.474	75.3133	302.685	1401.95	326.202	120.672	1170.9	828.972	567.255
ENSG00000164692	COL1A2	7	94394561	94431232	36672	+	protein_coding	25038.3	6636.26	39759.9	2.23673	0.000117536	0.00157569	3057.61	2580.85	31060.2	2597.09	106.017	3279.27	7554.34	2854.7	22665.8	78883.2	4031.89	58381.5	66486.6	22760.1	9380.75	37271.1	22983	74755.1
ENSG00000164694	FNDC1	6	159169397	159272109	102713	+	protein_coding	1158.04	198.507	1925.67	2.7958	3.25257e-06	8.72455e-05	50.7893	21.482	949.669	61.9792	3.29869	95.6052	283.062	122.174	1992.42	3275.31	205.056	3655.97	1443.6	1318.25	610.455	1292.33	1537.67	3925.6
ENSG00000164733	CTSB	8	11842524	11869448	26925	-	protein_coding	33716.9	47523.5	22671.6	-1.11073	0.00119294	0.00997234	47033.9	41462.5	24995.9	64375	48863	46391.3	41205.3	65861.4	12546	19072.1	49899.5	29190	5725.4	22536.8	21752	6457.32	20494.1	39043
ENSG00000164742	ADCY1	7	45574140	45723116	148977	+	protein_coding	40.8019	19.8459	57.5666	1.39625	0.00602739	0.0342219	10.3666	4.99984	94.835	10.6532	10.7728	5.1665	16.0749	5.89836	44.3855	68.2647	11.3503	38.6881	127.859	40.0476	16.4109	70.208	86.7601	71.6926
ENSG00000164761	TNFRSF11B	8	118923557	118952200	28644	-	protein_coding	410.601	84.2314	671.697	2.77207	2.33216e-07	1.00068e-05	16.275	60.7486	211.7	41.6684	3.10227	17.0756	225.23	98.0513	349.851	647.618	49.2001	549.677	452.341	493.65	270.989	645.459	1343.21	1914.98
ENSG00000164920	OSR2	8	98944403	98952104	7702	+	protein_coding	10.603	2.12796	17.3829	2.75966	4.54723e-07	1.73931e-05	0	0	3.41777	1.11689	0	5.68288	2.17836	4.62779	7.25723	20.0359	5.15757	15.4087	17.7564	21.5814	7.22496	41.7242	8.86605	28.8171
ENSG00000164932	CTHRC1	8	103371515	103382997	11483	+	protein_coding	263.334	54.9757	430.02	2.65693	8.16047e-08	4.33287e-06	48.0366	41.6054	165.34	14.7998	5.32	28.3744	87.1027	49.2264	406.859	774.708	57.3084	747.658	442.722	347.474	128.151	311.486	237.009	846.829
ENSG00000164935	DCSTAMP	8	104339087	104356689	17603	+	protein_coding	63.6938	103.741	31.6562	-1.61394	0.000435631	0.00451673	141.639	40.6269	32.1945	306.459	93.1077	110.582	32.3719	72.9451	20.0625	29.7966	99.0262	38.2508	8.67682	29.3221	45.9977	16.7314	16.2989	12.3986
ENSG00000164946	FREM1	9	14734666	14910995	176330	-	protein_coding	28.0778	7.95654	44.1748	1.91151	0.0093766	0.0473636	1.25847	0.788824	55.9405	0.48497	0	0	5.17955	0	58.3921	22.3608	17.218	33.6196	44.7043	45.5452	8.96501	143.502	58.3222	9.11875
ENSG00000164949	GEM	8	94249253	94262350	13098	-	protein_coding	351.373	70.1198	576.375	2.87361	8.05544e-15	6.99504e-12	52.4189	10.2233	73.7857	89.2062	88.01	99.0806	54.3945	93.8391	225.948	806.488	501.072	515.889	1266.13	425.03	230.767	779.082	393.227	620.114
ENSG00000165072	MAMDC2	9	70043581	70226970	183390	+	protein_coding	381.002	681.165	140.872	-2.04293	1.80218e-07	8.23408e-06	955.631	963.985	477.812	998.972	317.611	187.894	859.571	687.844	95.1438	42.7777	276.134	112.701	305.563	62.7512	42.8575	203.957	154.981	111.853
ENSG00000165084	C8orf34	8	68330722	68819022	488301	+	protein_coding	2.93407	0.278704	5.05836	2.96561	5.08906e-05	0.000802692	0.425801	0	0	0	0	1.80383	0	0	4.60319	15.11	3.15056	5.13655	9.84829	5.31858	0	5.00438	0	2.41203
ENSG00000165092	ALDH1A1	9	72900662	73080442	179781	-	protein_coding	323.208	564.127	130.473	-1.72352	1.39461e-05	0.000281292	387.685	1751.47	318.03	617.147	97.5087	121.738	468.897	750.533	111.296	60.2047	17.6057	204.662	205.915	279.951	132.545	80.3939	137.388	74.7699
ENSG00000165124	SVEP1	9	110365251	110579880	214630	-	protein_coding	320.757	53.7413	534.369	3.01746	7.11939e-10	8.32003e-08	32.0079	14.1719	174.493	36.9665	28.1351	33.4068	51.6808	59.0686	689.683	154.077	33.4151	693.47	494.881	728.724	175.621	458.785	525.04	1390
ENSG00000165125	TRPV6	7	142871203	142885762	14560	-	protein_coding	6.04574	10.1599	2.75444	-1.89037	0.000343578	0.00373551	2.04287	11.2436	17.5099	1.7454	18.2684	19.798	2.70222	7.96844	0	3.72813	7.54454	0.274392	2.46551	4.73512	2.56549	0	0.999926	5.23131
ENSG00000165152	TMEM246	9	101473171	101533537	60367	-	protein_coding	8.78086	0.758682	15.1986	3.87786	8.4387e-15	7.00894e-12	0.494679	0	0.844259	1.52505	0	0	2.36109	0.84438	29.7282	3.25748	1.62485	14.3957	31.2519	8.02623	18.7945	12.8246	24.2123	7.87029
ENSG00000165175	MID1IP1	X	38801432	38806537	5106	+	protein_coding	241.018	341.021	161.016	-1.06108	2.35128e-05	0.000431581	253.71	333.058	184.649	373.762	279.84	477.554	300.235	525.356	105.79	88.2773	218.421	161.904	183.87	134.178	130.225	135.503	164.037	287.952
ENSG00000165178	NCF1C	7	75156639	75172044	15406	-	unprocessed_pseudogene	162.54	256.601	87.2912	-1.42899	0.000617555	0.00598411	269.043	229.758	131.789	225.852	42.1762	752.326	153.511	248.353	119.311	53.7884	41.9218	65.1404	52.4357	152.648	145.471	29.4115	87.4562	125.328
ENSG00000165379	LRFN5	14	41607570	41904549	296980	+	protein_coding	4.08723	0.29327	7.12239	3.13255	3.98686e-05	0.000653868	1.58956	0	0	0	0	0.304386	0	0.45221	1.74332	0	0.981306	17.9781	4.682	33.032	0	6.10509	0	6.70213
ENSG00000165383	LRRC18	10	48909483	48914232	4750	-	protein_coding	9.56378	13.3058	6.57014	-1.09541	0.001641	0.012641	18.8891	13.4399	9.19458	7.8694	10.3451	19.0462	10.2341	17.4283	10.2267	10.0853	8.38436	7.9997	3.33682	4.73326	4.84905	11.7646	0	4.32166
ENSG00000165410	CFL2	14	34706769	34714823	8055	-	protein_coding	151.479	76.1624	211.733	1.3868	0.000139391	0.00179694	77.5986	95.4744	121.553	51.4137	63.1498	42.9554	102.675	54.4799	94.5284	287.428	31.923	207.767	608.571	136.915	167.186	152.256	270.821	159.937
ENSG00000165449	SLC16A9	10	59650761	59736002	85242	-	protein_coding	5.77029	1.16764	9.4524	2.90534	7.8074e-06	0.000176968	0.75329	0	0.84418	0.580582	0	3.92802	0.359542	2.87548	10.0599	2.16058	12.3037	4.21567	12.6607	4.36507	3.57749	37.9731	6.14502	1.0628
ENSG00000165474	GJB2	13	20187470	20192898	5429	-	protein_coding	38.9787	8.61839	63.2669	2.59949	1.1154e-07	5.5427e-06	15.3338	1.28152	10.0823	13.394	6.37382	10.7263	3.90334	7.85209	71.672	3.36579	82.2648	237.989	8.11338	35.5418	19.4193	25.0296	54.2042	95.0691
ENSG00000165495	PKNOX2	11	125164687	125433389	268703	+	protein_coding	28.4771	5.20537	47.0944	2.78572	4.25686e-07	1.64721e-05	2.08586	0.32686	19.1886	4.2256	3.25137	7.37311	4.74651	0.445051	47.1902	71.0454	15.079	25.4027	33.9575	47.7843	21.8021	140.192	42.1045	26.3867
ENSG00000165548	TMEM63C	14	77116568	77259495	142928	+	protein_coding	9.931	14.9431	5.92135	-1.50392	0.00496216	0.0294146	8.57064	14.9512	13.116	11.7661	7.43623	0.252811	20.3734	43.0779	0	18.5385	7.82448	1.45625	8.04421	5.6301	2.05965	7.97236	3.53785	4.15013
ENSG00000165566	AMER2	13	25161684	25172288	10605	-	protein_coding	16.7465	35.5243	1.72429	-3.13823	2.7647e-05	0.000489647	44.7282	93.2295	100.26	0	0	2.82713	42.8239	0.325485	2.54653	2.51133	0	2.71414	3.39635	0.883967	1.81118	1.09856	0	2.28084
ENSG00000165617	DACT1	14	58633967	58648321	14355	+	protein_coding	167.536	48.6173	262.671	2.41058	9.16744e-08	4.74829e-06	50.5046	30.0363	99.64	95.9386	5.59604	5.47139	81.7345	20.0167	278.231	235.976	87.594	376.361	674.687	194.164	87.0709	230.913	275.289	186.421
ENSG00000165633	VSTM4	10	49014245	49115509	101265	-	protein_coding	93.6399	36.2411	139.559	1.84617	1.34398e-06	4.31855e-05	50.3288	12.9012	83.7786	17.6945	29.869	44.4007	31.1364	19.8195	56.8667	147.753	69.1409	119.546	304.464	168.103	86.9068	228.823	123.916	90.0706
ENSG00000165644	COMTD1	10	75233969	75236030	2062	-	protein_coding	24.8513	37.2981	14.894	-1.1809	5.01274e-05	0.000793345	25.3748	32.1253	38.7746	24.6407	26.274	51.95	48.881	50.3643	13.623	4.47824	19.3926	11.1577	16.4812	9.75444	20.0123	18.7843	5.8086	29.447
ENSG00000165702	GFI1B	9	132944000	132991687	47688	+	protein_coding	13.3751	27.265	2.26318	-2.90347	1.72111e-06	5.29447e-05	5.01967	10.5737	3.26294	33.1375	3.79687	37.757	15.5241	109.049	0	0	4.13001	2.62165	2.10656	5.07864	2.12698	4.16688	0	2.40105
ENSG00000165716	FAM69B	9	136712570	136724050	11481	+	protein_coding	55.2887	92.2461	25.7227	-1.59103	0.00378977	0.0239367	82.4854	58.5168	336.293	30.9924	3.16815	17.4776	190.193	18.843	31.6723	23.4259	5.34077	23.848	54.0643	24.7251	9.65251	39.1346	24.1835	21.1799
ENSG00000165821	SALL2	14	21521081	21537216	16136	-	protein_coding	19.6128	7.71706	29.1294	1.65286	0.0030978	0.0205718	16.638	2.99646	26.7978	1.66224	0	1.16966	8.61929	3.85308	30.3084	47.4882	9.9712	8.9833	67.8451	24.2463	28.9422	35.3896	25.7027	12.4173
ENSG00000165868	HSPA12A	10	116671192	116849741	178550	-	protein_coding	43.7384	9.8428	70.855	2.48243	2.25043e-05	0.000416688	7.80795	0.889837	30.3186	4.37659	0	3.96632	22.8668	8.51638	127.091	50.3591	0	74.5346	78.4032	44.422	36.2341	130.45	62.4188	104.637
ENSG00000165879	FRAT1	10	97319267	97321915	2649	+	protein_coding	52.9996	73.7997	36.3594	-1.01391	0.000533793	0.00533985	53.6172	56.4831	61.175	57.5588	35.8186	137.858	78.6018	109.285	28.5007	28.3718	48.5915	30.0061	23.6911	37.7272	38.6501	33.0958	27.3366	67.6236
ENSG00000165895	ARHGAP42	11	100687653	100991937	304285	+	protein_coding	84.2872	15.194	139.562	2.97373	1.03364e-10	1.71302e-08	8.85014	13.689	37.9818	9.16636	0.429352	7.24505	22.8118	21.3786	317.279	104.291	27.217	180.829	117.238	211.514	70.346	125.653	90.0853	151.166
ENSG00000165917	RAPSN	11	47437757	47449178	11422	-	protein_coding	4.74394	8.08495	2.07114	-1.83777	0.00130072	0.0106176	8.5119	9.70819	6.3565	5.22654	0.755033	17.4663	7.70167	8.95347	3.23435	3.18965	0	1.0843	0	1.12273	2.30039	2.79056	3.80024	3.18919
ENSG00000165966	PDZRN4	12	41188448	41574590	386143	+	protein_coding	11.2983	1.24039	19.3447	2.98887	3.14747e-05	0.000545843	0.539061	0.675778	5.7343	0	0	2.51389	0	0.460068	7.19896	0	0	37.0735	62.8953	15.3586	5.12016	19.7806	8.79486	37.2247
ENSG00000166073	GPR176	15	39799032	39920892	121861	-	protein_coding	165.865	85.7598	229.949	1.40026	0.00394616	0.0246898	74.5438	63.7586	187.001	98.9293	1.80778	24.1848	189.61	46.2424	145.2	359.171	34.1539	242.263	237.751	238.075	195.481	193.388	180.538	473.466
ENSG00000166086	JAM3	11	134068925	134152001	83077	+	protein_coding	263.003	105.385	389.098	1.78388	0.000138628	0.00179034	53.7965	88.4141	310.827	52.8863	24.2783	25.4683	216.761	70.6469	222.45	452.367	26.7001	416.096	1058.03	346.057	190.985	430.457	362.315	385.518
ENSG00000166091	CMTM5	14	23376808	23379772	2965	+	protein_coding	3.69624	6.64818	1.33468	-2.3721	0.00113515	0.00958921	0.305291	0.652039	3.67197	3.29989	1.62151	6.86787	4.03724	32.7296	7.14726	0	3.51583	0.699837	0.48566	0	0	1.49825	0	0
ENSG00000166106	ADAMTS15	11	130448974	130476641	27668	+	protein_coding	109.22	151.968	75.0208	-1.12383	0.00297355	0.0199518	180.723	31.3598	151.054	239.23	273.747	113.682	59.9423	166.004	34.0888	124.386	140.857	36.5701	68.1665	118.331	21.8207	139.704	24.9875	41.2959
ENSG00000166145	SPINT1	15	40844018	40858207	14190	+	protein_coding	255.803	426.464	119.275	-1.91768	2.09566e-07	9.19561e-06	302.87	542.037	169.042	774.906	431.691	323.98	208.787	658.395	110.566	110.497	352.152	108.945	43.4659	132.022	140.83	54.1438	51.4847	88.6412
ENSG00000166147	FBN1	15	48408306	48645849	237544	-	protein_coding	3534.16	1214.29	5390.05	1.93283	0.000276352	0.00313811	542.998	679.833	5357.44	451.06	78.49	383.694	1684.45	536.347	4731.34	8565.46	560.912	7723.18	5543.55	3645.33	2463.78	4656.41	4974.87	11035.7
ENSG00000166148	AVPR1A	12	63142759	63150942	8184	-	protein_coding	23.2994	5.66997	37.403	2.51617	5.48455e-07	2.02458e-05	2.46306	1.76442	8.35122	10.0066	0	7.56841	6.1969	9.00911	21.6735	30.1216	10.6614	65.3934	136.384	30.0937	30.8299	28.0494	8.6111	12.2119
ENSG00000166189	HPS6	10	102065390	102068038	2649	+	protein_coding	127.123	177.401	86.9006	-1.029	1.47986e-08	1.04607e-06	144.476	143.999	158.497	188.866	172.684	161.298	194.934	254.453	68.1777	84.0444	100.612	79.997	110.592	99.3984	80.0093	69.1169	41.6458	135.412
ENSG00000166211	SPIC	12	101475421	101486997	11577	+	protein_coding	3.19239	0.78277	5.12009	1.97822	0.0081762	0.0427486	0.510517	0	3.5027	0.78694	0	0	1.46201	0	3.40888	3.36178	0	6.85688	0	11.8331	9.69809	1.47057	8.32917	6.2424
ENSG00000166250	CLMP	11	123069865	123195281	125417	-	protein_coding	228.175	115.26	318.508	1.34041	0.000425667	0.00443319	83.3643	49.0897	158.88	75.0853	256.729	29.107	139.654	130.17	309.596	295.235	439.311	497.079	245.126	153.238	43.9899	310.466	250.973	640.062
ENSG00000166262	FAM227B	15	49326962	49620931	293970	-	protein_coding	16.4141	10.0332	21.5188	1.01342	0.00663413	0.0366904	14.2449	10.8396	14.9478	3.31117	12.1454	13.4499	8.30606	3.02086	43.3591	14.6416	18.601	16.2212	19.4769	22.1274	43.8054	14.4438	9.26858	13.2432
ENSG00000166268	MYRFL	12	69825304	69959097	133794	+	protein_coding	1.27573	0.0849215	2.22838	2.25775	0.00849716	0.044021	0	0.385685	0	0	0	0	0.293687	0	0	0	0	0	12.6768	1.73585	3.55663	4.31449	0	0
ENSG00000166342	NETO1	18	72742314	72868146	125833	-	protein_coding	5.43523	1.14184	8.86995	2.97712	2.71273e-06	7.50146e-05	4.32421	0	0.240493	1.89942	0	0	2.67057	0	0	0	5.52639	48.2692	3.41875	8.9431	1.70778	13.8714	5.26323	1.69966
ENSG00000166402	TUB	11	8019244	8106112	86869	+	protein_coding	38.2144	8.40729	62.0601	2.61003	9.88138e-08	5.05058e-06	6.32184	1.47825	31.166	4.51669	0.612693	6.27151	11.1884	5.70289	66.2156	89.976	14.4368	58.9554	140.145	36.4428	26.134	66.8021	59.7572	61.7363
ENSG00000166448	TMEM130	7	98846488	98870771	24284	-	protein_coding	111.968	14.4502	189.983	3.35544	4.81387e-10	6.01888e-08	9.51715	3.10074	30.7968	9.76363	7.89922	2.42904	47.9992	4.09617	65.405	145.791	6.09596	116.142	595.373	288.696	76.47	265.675	273.92	66.2599
ENSG00000166450	PRTG	15	55611546	55743090	131545	-	protein_coding	15.033	5.04304	23.025	2.15247	0.000291517	0.00325626	8.82919	20.6306	2.67111	2.52352	0	0.477159	4.68876	0.523951	26.0539	8.56463	15.1995	51.7454	10.4964	2.84594	5.83112	51.5562	37.7487	20.2082
ENSG00000166482	MFAP4	17	19383442	19387240	3799	-	protein_coding	351.141	25.4404	611.701	4.03827	1.22932e-13	6.21502e-11	7.16784	12.5725	87.5245	20.7275	2.20923	22.6398	33.7995	16.882	330.505	524.789	23.3403	158.124	2339.61	611.3	129.73	1278.88	519.842	200.89
ENSG00000166562	SEC11C	18	59139477	59158836	19360	+	protein_coding	121.222	75.0804	158.135	1.04282	0.000817493	0.00745265	76.8905	84.9746	64.6482	96.1592	103.505	60.4132	65.0101	49.042	314.373	72.1804	111.781	107.921	75.5584	241.119	269.204	94.5518	205.748	88.9098
ENSG00000166741	NNMT	11	114257787	114313285	55499	+	protein_coding	391.047	113.014	613.474	2.16004	9.98793e-05	0.00137443	63.0364	59.1213	527.236	40.9064	1.90499	30.0984	149.18	32.6285	555.164	847.391	90.8938	820.233	351.286	893.065	276.233	600.676	771.533	928.262
ENSG00000166816	LDHD	16	75111860	75116771	4912	-	protein_coding	31.572	54.6382	13.1191	-1.76225	3.40097e-06	9.07028e-05	58.1426	87.9501	28.9316	114.915	11.9109	31.0972	39.0144	65.1438	12.117	18.5117	3.13735	12.1865	29.9729	17.8761	4.30903	13.068	3.89588	16.1163
ENSG00000166825	ANPEP	15	89784889	89815401	30513	-	protein_coding	2651.5	3574.17	1913.36	-1.05771	0.00693885	0.0379123	3457.46	1325.72	2123.05	3490.06	5061.23	8048.77	1219.74	3867.34	930.207	1395.45	7225.71	2094.76	255.945	1199.35	1445.08	646.685	1297.82	2642.61
ENSG00000166926	MS4A6E	11	60334831	60396596	61766	+	protein_coding	4.88002	9.17597	1.44326	-2.02448	0.00769457	0.0408923	27.6017	0.823252	0	21.8826	6.70555	7.52303	2.63023	6.24146	0	0	11.304	1.23359	0	1.2773	0	0	0	0.617682
ENSG00000166927	MS4A7	11	60378482	60395951	17470	+	protein_coding	1372.26	1966.04	897.239	-1.09204	0.00254987	0.0177864	2115.86	3165.48	546.936	1907.85	2098.97	3040.26	1318.13	1534.84	719.377	249.84	1823.46	1137.21	562.888	489.986	446.634	1728.17	960.061	854.77
ENSG00000166928	MS4A14	11	60378530	60417756	39227	+	protein_coding	203.345	313.974	114.841	-1.4343	0.00327354	0.0214389	311.169	362.404	47.9873	218.363	500.732	644.316	194.723	232.1	62.9027	20.7293	368.214	99.8209	37.1974	18.098	46.685	347.824	96.8382	50.1045
ENSG00000166963	MAP1A	15	43510958	43531620	20663	+	protein_coding	449.044	205.713	643.708	1.54232	1.3331e-05	0.00027093	185.208	126.887	468.591	147.886	116.758	178.245	175.009	247.121	414.515	479.733	166.831	629.513	1593.76	479.454	265.58	836.894	665.443	905.363
ENSG00000167123	CERCAM	9	128411751	128437351	25601	+	protein_coding	386.895	147.228	578.629	1.82925	7.27054e-06	0.000168209	116.95	39.4705	335.063	54.4572	153.31	105.466	233.254	139.85	332.509	768.978	188.386	821.118	735.294	453.38	308.981	365.442	327.383	1484.82
ENSG00000167157	PRRX2	9	129665641	129722674	57034	+	protein_coding	39.1403	10.7892	61.8211	2.12855	0.000732839	0.00685555	1.02103	0	51.6648	6.29552	0	8.33272	10.7214	8.27844	44.3155	70.5973	3.35375	70.8545	162.074	42.5993	14.5471	54.4112	54.1396	101.319
ENSG00000167232	ZNF91	19	23304991	23395560	90570	-	protein_coding	332.923	214.478	427.678	1.02545	1.39371e-05	0.000281292	277.624	213.946	233.056	251.459	226.621	221.202	183.471	108.448	605.45	390.254	284.254	344.568	344.291	441.821	468.677	685.088	532.125	180.25
ENSG00000167261	DPEP2	16	67987394	68000586	13193	-	protein_coding	168.15	285.173	74.5312	-1.91714	7.05626e-09	5.54393e-07	310.89	387.474	159.467	328.201	257.124	266.053	224.318	347.86	74.0695	22.5961	192.457	48.8991	24.7636	60.6293	92.2118	107.674	62.5322	59.4797
ENSG00000167332	OR51E2	11	4680171	4697854	17684	-	protein_coding	6.24787	1.22201	10.2686	2.50222	6.08896e-05	0.000927947	1.24418	0.519911	1.77842	0	1.29293	0.483517	1.97948	2.47768	0	14.0195	6.99298	4.76582	59.6359	2.88386	5.90881	1.19465	3.38317	3.90086
ENSG00000167371	PRRT2	16	29811382	29815892	4511	+	protein_coding	33.2059	14.8314	47.9054	1.50153	0.00498788	0.0295386	11.686	5.28413	24.4085	4.33328	11.4554	35.7397	20.623	5.12151	18.4971	22.5669	12.2136	14.6497	118.986	34.9182	5.26233	141.265	76.8942	33.8005
ENSG00000167476	JSRP1	19	2252252	2269759	17508	-	protein_coding	10.3577	3.48445	15.8563	1.90082	0.000279618	0.00316284	0.452866	0	4.66072	2.7923	1.93703	3.62197	5.18763	9.22312	36.2872	2.98214	5.95004	6.88213	4.68125	30.4995	21.1204	6.52253	17.5715	26.0668
ENSG00000167549	CORO6	17	29614756	29622907	8152	-	protein_coding	28.5817	16.8731	37.9485	1.12909	0.00285532	0.0193314	17.6317	11.3955	31.1342	14.9045	7.03161	11.8908	30.5851	10.4116	51.3062	41.5434	21.8216	20.8287	100.358	10.5652	26.5076	36.5648	19.884	50.1052
ENSG00000167600	CYP2S1	19	41193049	41207539	14491	+	protein_coding	208.795	336.271	106.815	-1.75678	2.44758e-07	1.0406e-05	322.291	301.489	145.823	416.968	372.209	453.48	251.081	426.826	68.8087	44.1715	368.815	98.0381	48.7596	93.2878	102.145	61.2253	60.885	122.009
ENSG00000167641	PPP1R14A	19	38251237	38256591	5355	-	protein_coding	90.6286	17.999	148.732	2.49272	2.80466e-05	0.000495632	8.08755	7.12981	77.6616	5.79344	0.805674	3.50545	35.9393	5.06961	34.3751	89.8959	5.09318	43.7497	792.08	76.8555	34.036	187.85	144.245	79.1435
ENSG00000167644	C19orf33	19	38304161	38305009	849	+	protein_coding	5.45959	11.0797	0.96346	-2.65832	0.000284116	0.00319507	4.72481	5.265	50.6929	4.87515	0	2.44822	12.1073	8.5246	0	0	0	2.3789	0.452235	0	0	0	4.33453	2.46894
ENSG00000167703	SLC43A2	17	1569267	1628886	59620	-	protein_coding	1155.27	1872.95	581.121	-1.74464	2.1753e-07	9.50918e-06	955.646	1775.07	1075.4	1377.12	1409.56	4879.67	1167.14	2343.97	370.069	458.692	1134.27	731.637	325.489	529.915	378.373	368.38	336.225	1178.15
ENSG00000167723	TRPV3	17	3510502	3557995	47494	-	protein_coding	9.69133	3.56561	14.5919	1.51071	0.00868679	0.0447046	4.51759	3.66026	9.33647	2.09324	0	5.79054	2.17461	0.952207	42.9235	6.81913	0.953283	1.29935	7.04893	23.9471	25.3812	5.01854	23.8181	8.70981
ENSG00000167850	CD300C	17	74541108	74546143	5036	-	protein_coding	120.783	175.619	76.9146	-1.20524	0.000551534	0.00547804	162.855	183.039	97.1998	184.931	183.825	239.268	123.783	230.053	27.2711	43.7031	157.626	123.424	30.0314	100.582	58.1886	24.9997	58.3042	145.016
ENSG00000167972	ABCA3	16	2275881	2340746	64866	-	protein_coding	201.395	288.705	131.547	-1.0558	0.0037794	0.0238979	320.771	308.418	453.744	173.014	204.317	93.3733	522.649	233.351	78.573	36.6747	236.375	115.067	290.64	88.2132	61.99	149.763	146.762	111.413
ENSG00000167992	VWCE	11	61258286	61295424	37139	-	protein_coding	18.7025	32.6157	7.57195	-1.88759	2.99732e-06	8.16225e-05	64.4309	7.49822	48.6531	38.3543	17.9361	34.0872	21.8913	28.0743	5.89299	5.81155	10.2828	8.18769	7.51524	4.09123	3.10042	18.6467	2.47705	9.71382
ENSG00000167995	BEST1	11	61949821	61965515	15695	+	protein_coding	234.872	351.66	141.441	-1.39147	2.27777e-05	0.000421079	212.541	249.758	152.338	422.23	271.209	880.223	232.05	392.933	92.3905	152.706	325.465	111.319	67.6844	92.8174	102.513	162.994	119.097	187.421
ENSG00000167996	FTH1	11	61959718	61967660	7943	-	protein_coding	33881.5	51340	19914.7	-1.43458	0.000108566	0.0014786	34620.5	40708.8	22250.4	64792.5	45300.8	120567	25865.9	56614.5	12167.1	16056.8	58081.9	17561.2	7698.01	18459.6	26121.9	7733.72	10741.5	24525.6
ENSG00000168010	ATG16L2	11	72814308	72843674	29367	+	protein_coding	467.497	659.604	313.811	-1.0305	0.000859379	0.00774641	557.432	703.932	299.143	622.962	435.364	1320.9	524.676	812.42	350.753	131.47	583.207	282.505	175.405	182.808	371.217	402.197	402.829	255.72
ENSG00000168056	LTBP3	11	65538805	65558930	20126	-	protein_coding	902.131	451.513	1262.63	1.4014	0.00159421	0.0123756	348.691	238.957	1465.99	272.133	55.9896	267.747	688.207	274.395	807.13	1444.68	214.135	851.751	2244.1	972.312	692.428	2216.75	1624.11	1558.86
ENSG00000168067	MAP4K2	11	64784914	64803241	18328	-	protein_coding	113.995	159.439	77.6399	-1.03143	1.04757e-06	3.53078e-05	104.931	122.831	148.347	205.816	99.0967	196.838	161.547	236.102	70.3134	81.5122	51.8048	73.1958	59.7824	103.369	94.8092	70.2283	89.3271	82.0574
ENSG00000168071	CCDC88B	11	64340223	64357534	17312	+	protein_coding	362.722	505.618	248.406	-1.01227	0.000117081	0.00157298	435.21	472.883	312.722	524.667	326.7	788.844	527.517	656.401	204.565	206.743	409.27	168.131	102.971	190.98	336.75	282.432	306.777	275.441
ENSG00000168079	SCARA5	8	27869882	27992727	122846	-	protein_coding	44.4765	2.42293	78.1194	4.52817	8.25145e-17	1.59913e-13	0.68634	1.67041	4.57107	2.9171	0	1.10316	2.74932	5.68604	63.1818	8.77433	7.48468	97.4346	129.877	163.394	53.9247	188.068	50.1724	18.8817
ENSG00000168081	PNOC	8	28316986	28343355	26370	+	protein_coding	6.15257	1.7197	9.69887	2.12092	0.000490691	0.00497884	1.79571	0	2.43321	0	1.8401	2.09356	4.06243	1.53257	8.41004	5.91242	1.55316	14.9745	1.90457	29.5923	16.09	1.36208	11.572	5.61762
ENSG00000168140	VASN	16	4371848	4383528	11681	+	protein_coding	163.553	62.6932	244.242	1.75522	0.000244976	0.00284858	50.5412	14.7199	200.529	35.4123	13.5282	49.4012	83.8218	53.592	129.538	181.536	21.7993	159.994	757.935	188.147	130.924	319.114	133.267	420.162
ENSG00000168329	CX3CR1	3	39263494	39281735	18242	-	protein_coding	144.359	77.9497	197.487	1.35341	0.000202657	0.0024445	44.7961	186.978	103.032	90.0139	33.3264	12.4631	97.0382	55.9493	186.949	174.309	35.1129	99.1384	703.893	77.8738	115.556	206.962	207.629	167.45
ENSG00000168334	XIRP1	3	39183210	39192596	9387	-	protein_coding	24.3934	4.99229	39.9143	2.30839	0.00102874	0.00886089	6.26183	1.11219	8.05554	0.683774	5.16918	4.86697	5.08137	8.70751	0	6.8724	10.284	44.3883	5.38455	19.3522	0	3.00626	17.0271	292.828
ENSG00000168386	FILIP1L	3	99830141	100114513	284373	-	protein_coding	928.588	351.857	1389.97	1.84796	8.20576e-07	2.84826e-05	365.032	375.078	532.351	329.743	193.47	456.633	340.284	222.264	554.342	1107.57	474.325	1424.42	5514.08	700.892	514.512	1491.93	1200.78	916.878
ENSG00000168398	BDKRB2	14	96204679	96244166	39488	+	protein_coding	43.0216	17.7226	63.2608	1.72333	0.00174003	0.0132546	0.640409	5.4689	44.1692	38.9483	0.850012	8.18284	32.3518	11.1697	10.9236	68.2269	34.032	66.0568	52.4452	39.2481	39.9994	52.0443	62.2778	207.354
ENSG00000168491	CCDC110	4	185445182	185471759	26578	-	protein_coding	12.0772	3.54655	18.9017	2.02705	0.000998198	0.00865229	2.53534	3.6324	13.2611	2.23321	3.417	1.20516	1.77912	0.309116	37.3342	14.7507	0	13.9634	50.4902	8.63984	1.7201	45.5083	10.1769	6.4333
ENSG00000168528	SERINC2	1	31409565	31434680	25116	+	protein_coding	116.323	185.296	61.1438	-1.41335	0.00185759	0.0138684	129.9	240.59	162.984	168.674	82.5089	222.68	226.523	248.508	31.2918	6.85764	46.3418	143.901	21.3926	50.6903	27.2016	23.2231	55.2193	205.318
ENSG00000168542	COL3A1	2	188974320	189012746	38427	+	protein_coding	26687.3	5707.84	43470.9	2.54994	5.93726e-06	0.000142201	3572.58	3196.85	23721.7	2329.58	67.2617	3685.04	7230.52	1859.16	28483.1	99348.1	6443.56	64522.8	75263.4	27060.7	20681.5	38543.5	18554.1	55807.9
ENSG00000168621	GDNF	5	37812677	37839686	27010	-	protein_coding	7.41157	1.68329	11.9942	2.62461	2.85184e-05	0.000501682	0.50707	1.58918	3.18439	0.781626	0.395202	0.295588	3.5444	3.1689	24.7928	0	0	22.4835	24.0462	2.95312	0	5.79041	30.289	9.58694
ENSG00000168672	FAM84B	8	126552442	126558393	5952	-	protein_coding	211.589	372.747	82.6627	-1.71977	5.137e-05	0.000808296	139.882	1007.24	251.058	558.474	29.6019	21.0605	375.763	598.897	98.9708	60.7061	71.8126	107.851	87.3637	79.8413	119.671	54.7035	76.4356	69.2708
ENSG00000168685	IL7R	5	35852695	35879603	26909	+	protein_coding	876.574	474.213	1198.46	1.2195	0.0092092	0.0467516	632.874	149.078	1098.81	270.584	203.177	724.089	547.382	167.713	648.631	1658.9	573.693	1611.88	61.7108	2328.26	1700.38	744.068	968.168	1688.95
ENSG00000168734	PKIG	20	44531785	44624247	92463	+	protein_coding	96.6637	56.355	128.911	1.13984	0.00693984	0.0379123	46.3902	62.0419	146.202	27.4387	8.66236	41.5384	98.1042	20.4621	85.9371	57.1053	15.08	108.278	372.714	122.095	92.5741	176.31	107.141	151.871
ENSG00000168743	NPNT	4	105894775	106004027	109253	+	protein_coding	78.2191	7.22749	135.012	3.64586	5.56986e-11	1.02804e-08	5.86948	2.23846	14.2852	2.89127	0	1.52593	10.9691	20.0405	73.9721	54.9643	5.04489	87.6919	354.763	121.732	50.5949	291.295	243.732	66.3346
ENSG00000168772	CXXC4	4	104468312	104494901	26590	-	protein_coding	2.31801	0.281951	3.94686	2.54721	0.000957514	0.00839666	0	0	1.06785	0	0	0	0.594288	0.593469	16.628	0	1.14202	0	5.8436	8.86475	0	6.00913	0	0.981077
ENSG00000168785	TSPAN5	4	98470367	98658629	188263	-	protein_coding	54.002	31.0985	72.3248	1.18295	0.000384169	0.00408889	35.966	20.929	65.2365	29.9377	12.666	11.4325	45.0006	27.6192	47.8208	106.836	26.6901	73.7398	110.472	103.095	61.6344	65.7985	61.7566	65.4045
ENSG00000168813	ZNF507	19	32345594	32387667	42074	+	protein_coding	113.406	48.0853	165.663	1.69745	0.000258537	0.00297599	59.3492	54.6737	134.074	31.9652	3.84522	13.7384	69.1818	17.8552	204.276	178.203	18.9063	107.174	282.425	178.012	154.682	263.662	195.923	73.3701
ENSG00000168913	ENHO	9	34521040	34523041	2002	-	protein_coding	3.31938	6.96311	0.404403	-2.93889	1.14081e-05	0.000238876	8.16828	15.3599	1.75135	2.36082	2.38733	4.16636	9.74672	11.7641	0	0	0	1.14281	0.476689	0	2.42452	0	0	0
ENSG00000168916	ZNF608	5	124636913	124748807	111895	-	protein_coding	38.2967	14.8987	57.015	1.85486	3.02843e-05	0.000528351	7.97034	20.1811	39.6137	7.3215	0	14.5531	20.8527	8.6975	86.1212	54.4234	12.11	44.3202	42.7742	65.8718	69.6279	94.9232	62.0021	37.9759
ENSG00000168952	STXBP6	14	24809656	25050297	240642	-	protein_coding	10.957	1.79021	18.2904	2.99055	2.68619e-06	7.47631e-05	1.12746	0	1.48569	1.73793	0	0	9.68637	0.284238	18.7163	23.5255	1.09393	31.5046	11.5802	36.5862	17.5442	3.83737	11.4147	27.1012
ENSG00000168961	LGALS9	17	27629798	27649560	19763	+	protein_coding	974.049	1395.52	636.876	-1.15329	0.000231875	0.00273037	1292.66	1048.61	997.774	2012.51	1835.44	1157.26	1131.41	1688.46	291.784	459.081	1320.58	585.084	221.502	785.01	766.31	281.014	582.178	1076.22
ENSG00000169026	MFSD7	4	681829	689441	7613	-	protein_coding	128.038	200.968	69.6947	-1.53763	1.10708e-07	5.52495e-06	213.291	114.703	147.383	200.399	157.986	272.998	165.627	335.358	47.2341	38.8208	120.944	53.673	35.1985	79.0631	71.9727	75.8358	38.5635	135.641
ENSG00000169031	COL4A3	2	227164565	227314792	150228	+	protein_coding	20.2213	4.95047	32.438	2.20289	0.00105403	0.00902856	4.78894	7.85199	5.85416	0.551485	3.67839	6.2918	9.97634	0.610684	126.198	1.17796	0.587573	17.0821	1.90652	16.4666	20.1462	99.4466	29.4615	11.9066
ENSG00000169047	IRS1	2	226731317	226799759	68443	-	protein_coding	94.1204	38.496	138.62	1.76554	2.43411e-05	0.000444314	17.8768	15.9234	94.8148	69.5362	10.2663	13.7118	36.4533	49.3851	75.3909	130.111	21.6334	130.585	223.588	191.811	55.855	140.934	274.92	141.371
ENSG00000169071	ROR2	9	91563091	91950162	387072	-	protein_coding	93.8843	15.9483	156.233	2.81206	4.11382e-06	0.000105481	9.29835	1.05969	60.5344	0.895675	0.658816	2.95654	25.9065	26.2768	129.916	77.9291	23.2026	322.455	61.9421	183.205	106.961	106.224	147.358	403.138
ENSG00000169083	AR	X	67544032	67730619	186588	+	protein_coding	136.083	62.175	195.21	1.5045	0.00379766	0.0239605	89.8754	50.9039	96.3802	143.326	64.9069	11.7276	32.9894	7.29011	68.776	92.2964	218.115	110.603	172.939	205.766	72.6922	866.874	72.3362	71.6985
ENSG00000169116	PARM1	4	74933095	75050115	117021	+	protein_coding	300.64	86.9527	471.589	2.23667	4.68088e-07	1.77873e-05	150.685	10.8491	153.682	154.588	38.089	62.3182	76.7808	48.6301	503.084	167.945	71.9011	340.444	1374.81	473.295	367.483	695.075	602.152	119.706
ENSG00000169213	RAB3B	1	51907956	51990764	82809	-	protein_coding	33.2282	11.2214	50.8336	1.84528	0.0026021	0.0179995	8.67879	3.19998	38.5297	5.50858	0	6.54714	15.1074	12.1998	51.1333	43.7031	1.67687	122.281	14.7773	42.5993	33.9433	10.294	20.8229	167.104
ENSG00000169252	ADRB2	5	148825245	148828687	3443	+	protein_coding	51.1372	77.6187	29.9521	-1.29301	2.1474e-06	6.37803e-05	59.22	126.719	49.9134	79.481	53.3171	33.3309	117.448	101.52	64.7688	10.0853	16.7687	20.5707	45.2854	28.3995	36.3679	36.7643	20.8229	19.6876
ENSG00000169282	KCNAB1	3	156037701	156539138	501438	+	protein_coding	97.4056	28.8017	152.289	2.08297	5.59326e-06	0.000135215	28.7828	39.8812	34.826	31.5245	23.3887	25.8302	30.2145	15.9659	43.0132	33.5995	41.0513	103.925	813.354	64.1572	35.3829	141.645	54.4917	192.267
ENSG00000169302	STK32A	5	147234963	147387852	152890	+	protein_coding	16.0999	6.00709	24.1742	1.69801	0.00738398	0.0395922	10.2492	8.50486	17.3496	2.29685	0.464528	2.77952	6.15771	0.254341	21.1838	28.6617	0.978861	7.20073	28.3432	8.97975	5.66118	98.2544	33.1731	9.30539
ENSG00000169330	KIAA1024	15	79432516	79472290	39775	+	protein_coding	17.7848	7.56341	25.962	1.68924	2.22374e-07	9.68453e-06	7.40737	5.56097	11.4132	7.69251	2.59296	11.6363	8.99832	5.20561	37.096	39.632	5.46393	27.3075	20.7099	19.2786	39.5004	27.1531	22.6165	20.8618
ENSG00000169403	PTAFR	1	28147166	28193936	46771	-	protein_coding	819.852	1169.69	539.978	-1.12238	2.5374e-05	0.000460653	1145.29	1069.3	699.581	1467.67	958.605	1771.4	997.278	1248.43	386.574	593.029	739.515	541.43	251.067	867.764	700.834	248.296	377.818	693.455
ENSG00000169435	RASSF6	4	73571550	73620631	49082	-	protein_coding	36.6504	3.98391	62.7837	3.54537	1.09476e-09	1.18971e-07	3.99954	3.3426	0.75597	0	0	1.55431	13.9999	8.21892	151.335	8.77904	8.75807	51.9435	12.0585	114.95	69.6462	37.1071	109.648	63.611
ENSG00000169439	SDC2	8	96493351	96611780	118430	+	protein_coding	1697.91	2401.01	1135.44	-1.2095	0.00265827	0.0182848	1793.08	1909.59	1132.98	4258.59	2756.69	2842.6	1120.1	3394.47	407.069	937.082	4200.46	692.628	1980.78	489.721	453.834	745.569	724.552	722.674
ENSG00000169495	HTRA4	8	38974164	38988662	14499	+	protein_coding	23.9221	37.756	12.855	-1.4746	0.000902486	0.00801383	19.3997	35.1997	15.3243	66.103	30.2395	75.5897	17.0568	43.135	3.40888	6.72355	31.8606	14.8566	1.90675	9.46651	21.8207	11.7646	16.6583	10.0839
ENSG00000169507	SLC38A11	2	164896186	164955525	59340	-	protein_coding	5.66574	0.0809704	10.1336	3.78227	1.99479e-06	5.97819e-05	0	0	0.417885	0	0	0.229879	0	0	24.1507	0	0	4.41423	61.3178	1.8281	5.45426	3.98508	0	0.185459
ENSG00000169508	GPR183	13	99294530	99307405	12876	-	protein_coding	404.007	244.475	531.632	1.03453	0.00426395	0.026178	136.308	172.799	299.918	167.618	633.439	246.411	106.727	192.583	201.124	406.775	870.297	1028.53	74.8401	915.885	288.518	285.291	358.154	886.901
ENSG00000169515	CCDC8	19	46410372	46413584	3213	-	protein_coding	66.8629	7.95934	113.986	3.20718	4.89424e-07	1.84774e-05	1.53155	0.639995	38.5297	0.78694	0	0.595195	14.6201	6.97132	85.2221	127.747	6.70749	106.282	354.18	55.6158	26.6698	147.057	66.6333	163.743
ENSG00000169604	ANTXR1	2	69013178	69249327	236150	+	protein_coding	3413.61	728.959	5561.34	2.71819	2.17194e-09	2.07862e-07	394.329	383.849	2347.53	364.447	436.689	269.666	953.246	681.922	3753.26	4083.67	503.812	8368.94	10911.8	4413.34	2079.29	7151.66	5131.04	9216.49
ENSG00000169692	AGPAT2	9	136673143	136687423	14281	-	protein_coding	193.232	271.722	130.44	-1.09067	5.82895e-06	0.000140039	191.461	235.836	205.386	268.924	196.585	383.267	339.956	352.359	82.2255	114.385	201.988	104.074	98.3963	133.774	109.13	92.601	117.702	250.125
ENSG00000169704	GP9	3	129060767	129062406	1640	+	protein_coding	7.89017	16.9795	0.618713	-3.18786	1.88241e-05	0.000359822	0.510517	1.27999	0.437837	7.8694	6.36622	10.7135	18.0314	90.6271	0	0	0	0	2.86013	2.36663	0	0	0	0.96037
ENSG00000169715	MT1E	16	56625475	56627112	1638	+	protein_coding	60.5656	25.1939	88.8629	1.74239	1.2546e-06	4.10943e-05	33.2049	10.003	25.2027	17.0346	21.0083	64.0818	17.0223	13.9939	94.73	79.1175	91.4863	63.5157	97.9656	173.078	137.582	55.6173	28.9326	66.604
ENSG00000169851	PCDH7	4	30720415	31146805	426391	+	protein_coding	176.691	39.9842	286.057	2.33122	0.000215793	0.00257754	59.0617	3.85615	175.086	10.0415	0.470749	3.75766	46.9011	20.6989	38.001	96.1625	39.7459	339.413	557.098	231.779	175.628	706.667	465.674	210.402
ENSG00000169855	ROBO1	3	78597240	79767815	1170576	-	protein_coding	398.364	201.305	556.011	1.32838	0.0062443	0.0351223	181.285	148.414	758.484	148.744	15.9089	43.9238	266.867	46.8113	820.353	902.26	137.144	429.655	447.167	689.628	306.219	663.207	591.873	572.606
ENSG00000169894	MUC3A	7	100949555	100968346	18792	+	protein_coding	8.28107	3.80191	11.8644	1.49028	0.00539648	0.0314364	5.19489	2.17081	2.97021	8.30994	2.69921	0.968342	5.14615	2.95576	13.8651	15.009	2.72816	9.39855	4.76967	4.0137	3.83742	10.1778	14.1259	40.7186
ENSG00000169919	GUSB	7	65960684	65982314	21631	-	protein_coding	626.394	906.155	402.584	-1.1896	6.19239e-05	0.000940628	901.006	691.815	573.678	1404.27	1209.93	645.71	683.246	1139.59	180.572	316.697	915.787	366.711	226.934	372.716	511.003	211.849	340.467	583.108
ENSG00000169946	ZFPM2	8	104590733	105804532	1213800	+	protein_coding	96.7347	36.1595	145.195	1.8601	0.000484506	0.00493546	41.8986	49.7904	98.5821	23.1342	0	3.15779	57.167	15.546	148.145	179.356	24.8041	170.005	104.721	97.8883	83.7951	281.957	229.265	132.012
ENSG00000169962	TAS1R3	1	1331314	1335306	3993	+	protein_coding	18.8301	10.0621	25.8445	1.28983	0.0037511	0.0237829	10.7209	7.03995	6.56756	4.72164	4.77466	14.2847	21.9301	10.457	51.1333	3.36178	5.03062	12.571	8.10371	47.3326	43.6414	16.1763	37.4812	33.6129
ENSG00000169992	NLGN2	17	7404874	7419860	14987	+	protein_coding	168.836	67.92	249.568	1.75943	0.000178932	0.00220755	51.1189	55.8188	218.904	22.3878	8.72736	32.6424	121.911	31.8501	185.638	145.558	29.6304	219.779	475.058	244.808	100.788	360.816	267.395	466.213
ENSG00000170006	TMEM154	4	152618632	152680165	61534	-	protein_coding	173.155	246.426	114.537	-1.06874	0.000560073	0.00554258	123.802	258.878	200.083	328.362	96.9439	345.476	262.332	355.533	215.053	117.186	131.189	74.182	67.4627	72.1849	217.72	51.2619	120.68	78.4517
ENSG00000170075	GPR37L1	1	202122858	202133592	10735	+	protein_coding	12.3712	18.0912	7.7951	-1.15423	0.00384509	0.0242203	13.2735	8.95993	8.75674	17.3127	10.3451	39.878	24.8541	21.3497	6.81777	6.72355	8.38436	3.42844	7.15033	2.36663	9.69809	11.7646	12.4937	9.12351
ENSG00000170190	SLC16A5	17	75087727	75106162	18436	+	protein_coding	92.4371	152.61	44.2985	-1.72878	7.95157e-17	1.59913e-13	123.178	176.191	230.547	133.996	81.2749	148.776	161.252	165.667	20.1128	47.3879	55.1889	44.657	69.2561	37.4729	43.7555	46.3819	34.3049	44.4673
ENSG00000170276	HSPB2	11	111912242	111914093	1852	+	protein_coding	6.94284	1.5191	11.2818	2.04716	0.00859486	0.0443489	0	0	7.44323	0	0	1.78558	2.92402	0	17.0444	6.72355	0	10.2853	37.1817	7.09989	0	19.1175	0	15.3659
ENSG00000170365	SMAD1	4	145481194	145558079	76886	+	protein_coding	62.3129	35.2017	84.0019	1.19433	6.16846e-05	0.000937605	46.0413	31.7121	63.6512	17.4257	27.8464	21.5351	45.6231	27.7791	122.861	121.152	27.7195	89.9483	113.368	61.2711	74.4401	88.8969	77.173	63.1894
ENSG00000170412	GPRC5C	17	74424851	74451653	26803	+	protein_coding	19.7245	10.3449	27.2282	1.42583	0.00117466	0.00985846	2.68337	17.2667	2.13056	20.0228	3.29729	5.4584	14.8446	17.0559	13.584	33.454	5.33402	8.72503	115.239	14.9271	16.0793	32.6269	16.7191	15.5927
ENSG00000170421	KRT8	12	52897187	52949954	52768	-	protein_coding	78.2116	26.432	119.635	1.97117	1.04659e-06	3.53078e-05	16.8372	20.7091	74.5249	21.5383	4.84691	13.0699	29.456	30.4739	69.6295	265.977	23.923	42.3042	98.3601	225.43	125.642	124.626	74.6785	145.783
ENSG00000170442	KRT86	12	52249300	52309163	59864	+	protein_coding	2.54542	0.60911	4.09447	2.19692	0.00177068	0.0134177	1.20829	0	1.03627	0.620844	0	0.469569	1.5379	0	0	0	0	1.80321	4.60472	5.60134	15.25	2.32037	0	11.365
ENSG00000170476	MZB1	5	139387480	139390081	2602	-	protein_coding	112.879	11.4366	194.032	3.67497	2.4628e-11	5.35279e-09	9.32864	1.67087	25.841	11.4755	0	2.87901	33.8421	6.45532	331.543	37.8029	28.5156	39.3188	51.1064	436.542	511.239	57.5893	315.727	130.936
ENSG00000170500	LONRF2	2	100273291	100322733	49443	-	protein_coding	12.2106	3.02932	19.5557	2.39751	2.31831e-05	0.000427555	2.61852	0.547736	8.98292	1.347	1.36212	3.05638	3.33667	2.98318	20.4223	2.87716	2.87029	19.5614	46.4551	24.2776	0	50.3433	21.3608	7.38882
ENSG00000170537	TMC7	16	18983934	19063942	80009	+	protein_coding	20.9299	34.4685	10.0989	-1.51584	0.0015604	0.0122143	34.0085	98.7285	64.0705	27.5453	2.86611	3.52272	23.5308	21.476	9.89051	13.3465	1.21632	9.41402	11.9979	12.1846	19.9722	10.1656	6.04154	6.75995
ENSG00000170558	CDH2	18	27950966	28177446	226481	-	protein_coding	147.885	40.5863	233.724	2.30971	2.46239e-06	7.15751e-05	8.87583	20.6423	131.334	22.2091	13.4483	12.9855	72.0824	43.1134	144.185	395.227	16.2257	203.884	460.782	108.442	128.709	94.8633	389.259	395.66
ENSG00000170561	IRX2	5	2745845	2751662	5818	-	protein_coding	6.69335	1.16873	11.1131	2.69302	2.66194e-05	0.000478408	1.05836	0	3.51257	0	0	0.616952	2.35541	1.80654	0	9.98396	0	25.0602	22.7854	10.5493	7.20047	19.1626	4.02568	12.3629
ENSG00000170624	SGCD	5	155870344	156767788	897445	+	protein_coding	126.873	39.7617	196.562	2.10858	1.75415e-05	0.000339671	39.5023	41.6762	137.216	25.9777	3.31373	8.00007	40.8281	21.5793	169.278	207.078	24.4486	237.466	203.264	115.894	106.639	492.637	197.337	211.582
ENSG00000170647	TMEM133	11	100991989	100993941	1953	+	protein_coding	18.0657	1.98383	30.9312	3.51433	1.93226e-12	6.24119e-10	2.55259	2.55998	7.88107	0	0	0.595195	0.974672	1.30712	64.7688	30.256	5.03062	33.1416	30.0314	24.8496	31.5188	26.4703	29.1521	34.0931
ENSG00000170745	KCNS3	2	17877847	18361616	483770	+	protein_coding	49.9639	22.18	72.191	1.60578	0.0012365	0.0102444	22.5805	14.7166	60.2651	38.1299	5.93241	0.977598	26.7549	8.08343	47.5919	69.6462	6.8856	70.9116	104.081	84.9075	63.2606	154.653	74.9436	45.0298
ENSG00000170801	HTRA3	4	8269765	8307111	37347	+	protein_coding	73.9989	27.6552	111.074	1.75542	0.00176275	0.0133663	14.6468	8.32236	83.5721	2.25773	5.765	30.2803	47.1785	29.2186	42.3804	54.6547	43.7018	365.124	132.888	169.501	12.7211	77.7609	31.8619	180.146
ENSG00000170891	CYTL1	4	5014586	5019472	4887	-	protein_coding	6.13474	1.59612	9.76563	2.35004	4.63741e-05	0.000747903	0	0.82908	3.40317	5.3835	1.03089	0.771043	1.35129	0	18.284	21.775	0	8.59534	15.4381	7.66461	6.72274	7.6202	2.84752	8.70873
ENSG00000170899	GSTA4	6	52977948	52995378	17431	-	protein_coding	30.9698	14.8545	43.862	1.41461	0.00187748	0.0140034	15.2845	14.146	43.1179	8.78758	4.67639	4.37208	15.4413	13.0103	31.8778	85.5355	3.39909	39.7639	50.607	45.922	17.8097	76.6369	55.2693	31.799
ENSG00000170909	OSCAR	19	54094668	54102692	8025	-	protein_coding	211.965	329.352	118.055	-1.54052	8.51824e-06	0.000188487	317.7	300.103	232.98	469.848	205.269	552.197	238.952	317.769	63.3874	107.438	325.903	128.085	43.462	135.312	158.87	53.1236	43.5596	121.41
ENSG00000170956	CEACAM3	19	41796437	41811553	15117	+	protein_coding	23.2064	45.914	5.04035	-2.77284	4.55449e-06	0.000114944	14.2524	6.69208	15.1724	68.4401	15.7589	183.554	24.5838	38.8578	2.35844	3.48878	12.0724	6.32527	0.329798	0	14.8723	6.06636	0	4.89012
ENSG00000170962	PDGFD	11	103907186	104164379	257194	-	protein_coding	129.344	44.0898	197.547	1.92892	0.000535548	0.00535456	56.567	27.7488	167.549	19.9585	2.30021	5.37507	65.6636	7.55653	164.224	145.759	12.9254	161.162	274.469	263.99	135.491	421.888	237.652	157.911
ENSG00000171016	PYGO1	15	55538890	55588947	50058	-	protein_coding	63.113	32.0191	87.9881	1.57742	0.000421541	0.0043981	15.7455	88.8454	24.2316	65.2591	5.52357	6.88551	18.79	30.8719	78.8713	154.191	11.6393	135.18	120.714	104.038	56.0962	106.507	41.6142	71.0313
ENSG00000171051	FPR1	19	51745172	51804110	58939	-	protein_coding	314.627	437.981	215.945	-1.02612	0.00256579	0.0178386	126.122	362.411	318.29	575.086	233.435	692.337	479.077	717.09	81.3303	278.826	276.433	215.304	117.292	212.483	188.678	127.172	198.391	463.539
[truncated: 1,388 more rows]
