# Supplementary material for: Screening for potential targets to reduce stenosis in bioprosthetic heart valves
Source: Sci Rep. 2021 Jan 28;11:2464. doi: 10.1038/s41598-021-81340-2 (PMC7843970; doi:10.1038/s41598-021-81340-2)
Supplement: Supplementary file 2 — Supplementary Table 2 [file 41598_2021_81340_MOESM2_ESM.xlsx]

## Sheet: Tabelle1
Screening for potential targets to reduce stenosis in bioprosthetic heart valves
Dr. med. Rudi Foth, Dr. rer. nat. Orr Shomroni, Prof. Dr. med. Matthias Sigler, Prof. Dr. med. Jürgen Hörer, Dr. med. Julie Cleuziou, Prof. Dr. med. Thomas Paul, Katja Eildermann PhD*
Supplementary table 1: Differential expression analysis between thickened conduit wall (W) and thin conduit leavlet (L). Log2 FC >1, padj <0.05.
gene_name	log2FoldChange	padj	NGS 4 - L	NGS 5 - L	NGS 6 - L	NGS 7 - L	NGS 8 - L	NGS 9 - L	NGS 10 - L	NGS 11 - L	NGS 1 - W	NGS 2 - W	NGS 3 - W	NGS 4 - W	NGS 5 - W	NGS 6 - W	NGS 7 - W	NGS 9 - W	NGS 10 - W	NGS 11 - W
ERBB4	4.08822	6.93854e-08	0.249395	0.312647	4.64851	8.6286	0	0.290761	3.16344	4.77742	112.133	73.722	1.63835	93.9368	39.9531	59.537	51.8693	340.154	33.1615	7.27305
PDGFRA	3.00219	1.53146e-07	69.9185	45.4626	319.906	65.7354	3.94033	36.4027	95.8233	67.9782	1285.67	1315.82	93.3807	1297.11	695.856	989.415	522.614	1072.51	713.036	748.754
PDGFRB	3.00966	2.92844e-07	32.4473	44.0387	640.728	57.9834	17.8208	178.066	221.411	72.5518	1144.48	2400.29	223.529	1273.91	2911.09	1380.92	781.193	2508.1	1760.22	1347.85
FLT4	2.97039	1.20291e-07	4.17298	1.06097	20.2164	10.3605	2.20418	6.01993	25.048	4.74523	120.638	54.2372	9.85023	35.3724	98.9398	72.4932	67.9872	194.365	122.703	49.5894
NTRK3	2.82455	1.96863e-08	11.5111	156.239	60.3541	28.5899	4.48542	11.6482	79.277	52.1812	422.762	63.2693	27.1557	178.604	715.988	373.748	403.96	757.441	431.143	88.4637
ROR2	2.81206	0.000105481	9.29835	1.05969	60.5344	0.895675	0.658816	2.95654	25.9065	26.2768	129.916	77.9291	23.2026	322.455	61.9421	183.205	106.961	106.224	147.358	403.138
EGFR	2.79006	5.63454e-07	10.6599	22.2418	56.7294	9.16274	1.55684	12.6715	43.8712	39.0074	91.1437	230.107	16.4029	149.065	432.45	185.789	72.3035	348.544	209.32	223.385
ROR1	2.37032	1.90281e-05	16.8814	2.83776	52.4174	38.3825	1.69384	16.4496	32.413	30.9111	90.6907	163.969	37.1766	178.227	153.606	194.923	36.1249	163.014	166.193	213.654
DDR2	2.28093	0.000138562	130.969	134.163	632.764	87.8844	10.7245	60.9504	237.167	39.5933	594.258	971.651	109.299	961.394	2520.68	826.143	541.053	1189.66	692.662	966.33
EPHA3	2.24859	0.00868422	4.56816	0	146.394	6.61875	0	10.2914	18.4096	6.49793	279.612	68.6964	15.8151	245.822	98.1057	63.5306	75.9322	399.516	310.543	128.196
PDGFRL	2.22181	0.00347371	4.70877	1.7709	35.5379	12.2527	2.20196	3.84285	7.64142	0.803751	47.611	40.3096	4.64	90.2985	214.631	22.9201	2.23626	54.2555	15.3648	37.6465
FGFR2	2.19273	0.000646903	19.8168	16.833	56.2902	7.05455	0	9.31572	20.3262	19.3149	127.947	34.1837	26.663	225.92	59.6018	85.0517	45.7814	51.0784	70.8258	276.079
