# Supplementary material for: Screening for potential targets to reduce stenosis in bioprosthetic heart valves
Source: Sci Rep. 2021 Jan 28;11:2464. doi: 10.1038/s41598-021-81340-2 (PMC7843970; doi:10.1038/s41598-021-81340-2)
Supplement: Supplementary file 3 — Supplementary Table 3 [file 41598_2021_81340_MOESM3_ESM.xlsx]

## Sheet: Tabelle1
Screening for potential targets to reduce stenosis in bioprosthetic heart valves
Dr. med. Rudi Foth, Dr. rer. nat. Orr Shomroni, Prof. Dr. med. Matthias Sigler, Prof. Dr. med. Jürgen Hörer, Dr. med. Julie Cleuziou, Prof. Dr. med. Thomas Paul, Katja Eildermann PhD*
Supplementary table 3: RNA integrity numbers for all speciment in the analysis.
Sample ID	RIN value
NGS 4 – L	5.7
NGS 5 – L	8
NGS 6 – L	6.9
NGS 7 – L	1
NGS 8 – L	3.2
NGS 9 – L	10
NGS 10 – L	10
NGS 11 – L	7.1
NGS 1 – W	1
NGS 2 – W	1
NGS 3 – W	1.3
NGS 4 – W	7.5
NGS 5 – W	7.1
NGS 6 – W	9.4
NGS 7 – W	1.2
NGS 9 – W	2.4
NGS 10 – W	2.2
NGS 11 – W	8
